# Supplementary material for: Integrating QTL mapping, BSA-seq and RNA-seq to identify candidate genes regulating seed storability from Dongxiang wild rice
Source: Front Plant Sci. 2025 Aug 13;16:1644153. doi: 10.3389/fpls.2025.1644153 (PMC12380901; doi:10.3389/fpls.2025.1644153)
Supplement: Supplementary file 1 [file Table1.xlsx]

## Sheet: Table S1
Table S1 List of primers used in this study.
Gene name	Forward primer	Reverse primer
Osactin	TGGCATCTCTCAGCACATTCC	TGCACAATGGATGGGTCAGA
Os06g0284500	CCTTGTCTGCTGCTGTTTC	TTGGGCTGCGCCGTGAA
Os06g0283400	ACTGAATGGAGTGCGTCTCG	GCACTTGTCGGAAGTTGCTC
Os06g0340200	ATCCTCGTCATCGTCAGCAT	ATCTGTAGAAGAGGTGGGTG
Os06g0287500	AGGCTGAACTTGTGGGT	TGTGACACAGTGACCCAA
Os06g0334400	AACCTGCTCATCTCCGA	TGAAACCCAAGGCTCCA
Os06g0334300	CCATGGTGGCTTTGTGTT	ATCATAGCTCTGGTAGGC
Os06g0283400-seq	ACTGGATTTTGTCGCCGAGA	AGAGTGCTTGGAGGATCCTT
Os06g0286351-seq	AACCCAAAACCCCACCACAA	AGCCAAAAAGACAAGGCGCT
Os06g0287500-seq	CGTGGAAGACTTGAAGCAAG	CATCCTCCATAGCCATTCCA
RM10176	AGCACCATCAGCTCAGCTACTCC	GAAGGCTTCTGTCAAGACGATCC
RM6466	CGAACGAGAACTCCCTCATG	ATTGCACCAAGAGGAGATCG
RM140	TGCCTCTTCCCTGGCTCCCCTG	GGCATGCCGAATGAAATGCATG
RM129	TCTCTCCGGAGCCAAGGCGAGG	CGAGCCACGACGCGATGTACCC
RM3475	GTCGGTTTGCCTAGTTGAGC	TTCCTCGGTGTATGGGTCTC
RM246	GAGCTCCATCAGCCATTCAG	CTGAGTGCTGCTGCGACT
RM315	GAGGTACTTCCTCCGTTTCAC	AGTCAGCTCACTGTGCAGTG
RM1285	TCTCCAGGGACAGGGTACAC	GTGGTACAATGTGCAGTGGC
RM5780	GCTGCTGCATCTTCTACTGC	ACGCACATGCCTAAGCCTAG
RM71	CTAGAGGCGAAAACGAGATG	GGGTGGGCGAGGTAATAATG
RM262	CATTCCGTCTCGGCTCAACT	CAGAGCAAGGTGGCTTGC
RM6	GTCCCCTCCACCCAATTC	TCGTCTACTGTTGGCTGCAC
RM213	ATCTGTTTGCAGGGGACAAG	AGGTCTAGACGATGTCGTGA
RM208	TCTGCAAGCCTTGTCTGATG	TAAGTCGATCATTGTGTGGACC
RM29	CAGGGACCCACCTGTCATAC	AACGTTGGTCATATCGGTGG
RM22	GGTTTGGGAGCCCATAATCT	CTGGGCTTCTTTCACTCGTC
RM218	TGGTCAAACCAAGGTCCTTC	GACATACATTCTACCCCCGG
RM232	CCGGTATCCTTCGATATTGC	CCGACTTTTCCTCCTGACG
RM282	CTGTGTCGAAAGGCTGCAC	CAGTCCTGTGTTGCAGCAAG
RM16	CGCTAGGGCAGCATCTAAA	AACACAGCAGGTACGCGC
RM85	CCAAAGATGAAACCTGGATTG	GCACAAGGTGAGCAGTCC
RM335	GTACACACCCACATCGAGAAG	GCTCTATGCGAGTATCCATGG
RM518	CTCTTCACTCACTCACCATGG	ATCCATCTGGAGCAAGCAAC
RM401	TGGAACAGATAGGGTGTAAGGG	CCGTTCACAACACTATACAAGC
RM307	GTACTACCGACCTACCGTTCAC	CTGCTATGCATGAACTGCTC
RM471	ACGCACAAGCAGATGATGAG	GGGAGAAGACGAATGTTTGC
RM142	CTCGCTATCGCCATCGCCATCG	TCGAGCCATCGCTGGATGGAGG
RM273	GAAGCCGTCGTGAAGTTACC	GTTTCCTACCTGATCGCGAC
RM131	TCCTCCCTCCCTTCGCCCACTG	CGATGTTCGCCATGGCTGCTCC
RM280	ACACGATCCACTTTGCGC	TGTGTCTTGAGCAGCCAGG
RM153	GCCTCGAGCATCATCATCAG	ATCAACCTGCACTTGCCTGG
RM13	TCCAACATGGCAAGAGAGAG	GGTGGCATTCGATTCCAG
RM289	TTCCATGGCACACAAGCC	CTGTGCACGAACTTCCAAAG
RM249	GGCGTAAAGGTTTTGCATGT	ATGATGCCATGAAGGTCAGC
RM509	TAGTGAGGGAGTGGAAACGG	ATCGTCCCCACAATCTCATC
RM164	TCTTGCCCGTCACTGCAGATATCC	GCAGCCCTAATGCTACAATTCTTC
RM3870	TACATCTCCGGCGTTTACAC	CCAAGGTTGAAACAGGAAGC
RM274	CCTCGCTTATGAGAGCTTCG	CTTCTCCATCACTCCCATGG
RM334	GTTCAGTGTTCAGTGCCACC	GACTTTGATCTTTGGTGGACG
RM508	GGATAGATCATGTGTGGGGG	ACCCGTGAACCACAAAGAAC
RM204	GTGACTGACTTGGTCATAGGG	GCTAGCCATGCTCTCGTACC
RM225	TGCCCATATGGTCTGGATG	GAAAGTGGATCAGGAAGGC
RM253	TCCTTCAAGAGTGCAAAACC	GCATTGTCATGTCGAAGCC
RM276	CTCAACGTTGACACCTCGTG	TCCTCCATCGAGCAGTATCA
RM340	GGTAAATGGACAATCCTATGGC	GACAAATATAAGGGCAGTGTGC
RM11	TCTCCTCTTCCCCCGATC	ATAGCGGGCGAGGCTTAG
RM18	TTCCCTCTCATGAGCTCCAT	GAGTGCCTGGCGCTGTAC
RM25	GGAAAGAATGATCTTTTCATGG	CTACCATCAAAACCAATGTTC
RM339	GTAATCGATGCTGTGGGAAG	GAGTCATGTGATAGCCGATATG
RM210	TCACATTCGGTGGCATTG	CGAGGATGGTTGTTCACTTG
RM256	GACAGGGAGTGATTGAAGGC	GTTGATTTCGCCAAGGGC
RM264	GTTGCGTCCTACTGCTACTTC	GATCCGTGTCGATGATTAGC
RM281	ACCAAGCATCCAGTGACCAG	GTTCTTCATACAGTCCACATG
RM219	CGTCGGATGATGTAAAGCCT	CATATCGGCATTCGCCTG
RM1896	GGACAGGGTAAAGTGTTAGA	CCTAAGACCTATCAACTCCA
RM201	CTCGTTTATTACCTACAGTACC	CTACCTCCTTTCTAGACCGATA
RM7492	AGATGGTTGCCAAGAGCATG	GTCACGTGGCGATTTAGGAG
RM6370	TTGACAAGCCACACACACAG	GTCCTCCCTTGGTTCTTTCC
RM311	TGGTAGTATAGGTACTAAACAT	TCCTATACACATACAAACATAC
RM5708	AATTAGAACCATCTGAATTG	GTATTTAAGGTCACGTATCG
RM1375	CTACACGCGCAAACTCTGTC	ATGAAGGTCTAGGCTGCACC
RM5620	TCGACTTGAAGCATCACACC	TCTGAAATGTCAAGTGGGCC
RM1125	GGGGCCAGAGTTTTCTTCAG	GTACGCGCAGAAAATGAGAG
RM6704	CACACATTGCATTACGAGGG	CAGGGGCAGCTTGAATACTG
RM258	TGCTGTATGTAGCTCGCACC	TGGCCTTTAAAGCTGTCGC
RM304	TCAAACCGGCACATATAAGAC	GATAGGGAGCTGAAGGAGATG
RM3773	CTGGATGAAAGGATACAACA	CACATTATCTGTCAAGGTCC
RM590	CATCTCCGCTCTCCATGC	GGAGTTGGGGTCTTGTTCG
RM21	ACAGTATTCCGTAGGCACGG	GCTCCATGAGGGTGGTAGAG
RM286	GGCTTCATCTTTGGCGAC	CCGGATTCACGAGATAAACTC
RM332	GCGAAGGCGAAGGTGAAG	CATGAGTGATCTCACTCACCC
RM167	GATCCAGCGTGAGGAACACGT	AGTCCGACCACAAGGTGCGTTGTC
RM202	CAGATTGGAGATGAAGTCCTCC	CCAGCAAGCATGTCAATGTA
RM287	TTCCCTGTTAAGAGAGAAATC	GTGTATTTGGTGAAAGCAAC
RM229	CACTCACACGAACGACTGAC	CGCAGGTTCTTGTGAAATGT
RM206	CCCATGCGTTTAACTATTCT	CGTTCCATCGATCCGTATGG
RM254	AGCCCCGAATAAATCCACCT	CTGGAGGAGCATTTGGTAGC
RM1233	TTCGTTTTCCTTGGTTAGTG	ATTGGCTCCTGAAGAAGG
RM224	ATCGATCGATCTTCACGAGG	TGCTATAAAAGGCATTCGGG
RM144	TGCCCTGGCGCAAATTTGATCC	GCTAGAGGAGATCAGATGGTAGTGCATG
RM247	TAGTGCCGATCGATGTAACG	CATATGGTTTTGACAAAGCG
RM101	GTGAATGGTCAAGTGACTTAGGTGGC	ACACAACATGTTCCCTCCCATGC
RM1261	GTCCATGCCCAAGACACAAC	GTTACATCATGGGTGACCCC
RM270	GGCCGTTGGTTCTAAAATC	TGCGCAGTATCATCGGCGAG
RM17	TGCCCTGTTATTTTCTTCTCTC	GGTGATCCTTTCCCATTTCA
RM19	CAAAAACAGAGCAGATGAC	CTCAAGATGGACGCCAAGA
RM10300	AAAGACAGAATGCCCAGCGATCC	CCTCCACCCATTGGATGACACC
RM5359	CGTGATCTCGTGCATCCC	CCCTCAGGAGCTTCATGAAC
RM23	CATTGGAGTGGAGGCTGG	GTCAGGCTTCTGCCATTCTC
RM11090	ATTGGCTCTTCTTCTTCATCGTCAGC	GTCATCCAGATCGTGAAGAATGTTGG
RM11126	AAGAACCCTAGCTCCCTCTCC	CGTAAACCTCGTTGTCCTTAACC
RM11142	CACAACACAGCTCGCACTACATCC	GAGATTGCTTGTTGCTACAGTGTTCC
RM9	GGTGCCATTGTCGTCCTC	ACGGCCCTCATCACCTTC
RM297	TCTTTGGAGGCGAGCTGAG	CGAAGGGTACATCTGCTTAG
RM12059	AGCGCGAGAGATTTCGGAGAGC	ACCCAACCACCAAACCCAATCC
RM12208	GGGAGGCATGTAGATGCAGAGC	CTCCAATGGTGAAATCGAATGG
RM555	TTGGATCAGCCAAAGGAGAC	CAGCATTGTGGCATGGATAC
RM3294	TTACACACACTACGGACGCG	CCTGGTGGTACCTCTCTTAATC
RM106	CGTCTTCATCATCGTCGCCCCG	GGCCCATCCCGTCGTGGATCTC
RM250	GGTTCAAACCAAGCTGATCA	GATGAAGGCCTTCCACGCAG
RM4352	GTTGTTGCACCATAGTCAGA	ATACATTCATGAAACCTGCC
RM5393	ATGATGATCACCACCCCTTC	GAAAATAGAAGGCCGGAACC
RM14586	GGTGGTGAGCCAAGAACTGACC	CCTCAAGGAATCCTCGTAAGTCG
RM1324	TGTTGATCCCCTTGATAGGG	AGCAAGATCAGCTAGCTGCC
RM15236	CACTCCCTCCTCTCTCCTCTCC	GTTGGTTGGTCGGTTGCTTACC
RM15383	GCAGCACCAGGGTTCTCACC	CTTCCATTCCTTCCACCTCTTCC
RM130	TGTTGCTTGCCCTCACGCGAAG	GGTCGCGTGCTTGGTTTGGTTC

## Sheet: Table S2
							Table S2 Summary of genetic linkage map characteristics in BRILs.
							GroupID	Marker count	Total cM	Average cM
							1	273	196.041	0.718
							2	204	128.158	0.628
							3	204	137.532	0.674
							4	156	129.105	0.828
							5	69	113.135	1.64
							6	199	138.869	0.698
							7	125	124.658	0.997
							8	217	166.121	0.766
							9	97	104.541	1.078
							10	196	149.155	0.761
							11	146	126.377	0.866
							12	173	132.192	0.764
							All	2059	1645.88	0.799

## Sheet: Table S3
Table S3 Overview of the BSA-Seq data
Sample	Raw Base (bp)	Clean Base (bp)	Effective Rate (%)	Error Rate (%)	Coverage at least 1X (%)	Average depth (X)
XB	21628241286	20890342277	0.965883	0.0341174	47.71	92.62
W-bulks	21326225884	20690067047	0.97017	0.0298299	54.1	94.62
19H19	21645258382	20939558998	0.967397	0.032603	58.31	93.29
S-bulks	20709645168	20156226305	0.973277	0.0267228	54.46	94.51

## Sheet: Table S4
Table S4 Overview of SNP and Indel related information in the candidate region
QTL	Region	chr	SNP Number	Effective SNP	Indel Number	Effective Indel	Gene Number
qSS4	12335314-12880333	4	78	1	12	0	1
qSS6.1	10000296-10439625	6	2496	54	400	4	25
qSS6.2	12756374-14297406	6	1084	23	165	3	25
qSS6.3	16274531-16542965	6	26	1	11	1	2

## Sheet: Table S5
Table S5 Nonsynonymous and frameshift mutations in candidate genes of the BSA-seq.
REGION	CHROM	POS	Ref	Alt	Vtype	XB.GT	XB.AD	XB.DP	H19.GT	H19.AD	H19.DP	mixXB.GT	mixXB.AD	mixXB.DP	mixH19.GT	mixH19.AD	mixH19.DP	Allele	Annotation	GeneID
chr4:12335314:12880333	chr4	12631494	T	C	SNP	C/C	0,13	13	T/T	59,0	59	C/C	0,26	26	T/T	58,0	58	C	upstream_gene_variant	Os04g0290450
chr6:10000296:10439625	chr6	10002563	C	T	SNP	C/C	38,0	38	T/T	0,34	34	C/T	35,8	43	C/T	6,43	49	T	upstream_gene_variant	Os06g0283200
chr6:10000296:10439625	chr6	10002625	C	A	SNP	C/C	36,0	36	A/A	0,35	35	A/C	32,7	39	A/C	6,38	44	A	upstream_gene_variant	Os06g0283200
chr6:10000296:10439625	chr6	10002651	G	A	SNP	A/A	0,38	38	G/G	39,0	39	A/G	7,31	38	A/G	37,11	48	A	upstream_gene_variant	Os06g0283200
chr6:10000296:10439625	chr6	10002664	C	T	SNP	C/C	37,0	37	T/T	0,38	38	C/T	34,5	39	C/T	11,36	47	T	upstream_gene_variant	Os06g0283200
chr6:10000296:10439625	chr6	10002755	C	A	SNP	C/C	37,0	37	A/A	0,45	45	A/C	23,6	29	A/C	14,24	38	A	upstream_gene_variant	Os06g0283200
chr6:10000296:10439625	chr6	10002764	C	T	SNP	C/C	37,0	37	T/T	0,47	47	C/T	23,5	28	C/T	13,24	37	T	upstream_gene_variant	Os06g0283200
chr6:10000296:10439625	chr6	10002826	C	T	SNP	T/T	0,36	36	C/C	34,0	34	C/T	4,21	25	C/T	31,11	44	T	upstream_gene_variant	Os06g0283200
chr6:10000296:10439625	chr6	10002984	G	A	SNP	G/G	31,0	31	A/A	0,38	38	A/G	29,9	38	A/G	4,32	36	A	upstream_gene_variant	Os06g0283200
chr6:10000296:10439625	chr6	10003008	G	A	SNP	G/G	31,0	31	A/A	1,40	41	A/G	28,10	38	A/G	7,34	41	A	upstream_gene_variant	Os06g0283200
chr6:10000296:10439625	chr6	10003062	A	G	SNP	A/A	28,0	28	G/G	0,35	35	A/G	28,11	39	A/G	8,30	38	G	upstream_gene_variant	Os06g0283200
chr6:10000296:10439625	chr6	10003066	G	GA	INDEL	GA/GA	0,25	25	G/G	36,0	36	G/GA	10,28	38	G/GA	32,9	41	GA	upstream_gene_variant	Os06g0283200
chr6:10000296:10439625	chr6	10003218	C	T	SNP	C/C	37,0	37	T/T	0,33	33	C/C	45,0	45	C/T	7,34	41	T	upstream_gene_variant	Os06g0283200
chr6:10000296:10439625	chr6	10003331	G	T	SNP	G/G	34,0	34	T/T	0,28	28	G/G	45,0	45	G/T	10,25	35	T	upstream_gene_variant	Os06g0283200
chr6:10000296:10439625	chr6	10004890	T	A	SNP	T/T	30,0	30	A/A	0,64	64	A/T	41,8	49	A/T	21,42	63	A	missense_variant	Os06g0283200
chr6:10000296:10439625	chr6	10005615	A	G	SNP	A/A	37,0	37	G/G	0,46	46	A/A	44,0	44	A/G	8,40	48	G	missense_variant	Os06g0283200
chr6:10000296:10439625	chr6	10005665	C	A	SNP	C/C	25,0	25	A/A	0,44	44	C/C	46,0	46	A/C	7,38	45	A	missense_variant	Os06g0283200
chr6:10000296:10439625	chr6	10005748	A	G	SNP	A/A	34,0	34	G/G	0,44	44	A/A	50,5	55	A/G	10,42	52	G	missense_variant	Os06g0283200
chr6:10000296:10439625	chr6	10005823	G	A	SNP	G/G	39,0	39	A/A	0,44	44	G/G	54,0	54	A/G	14,44	58	A	missense_variant	Os06g0283200
chr6:10000296:10439625	chr6	10008920	GGTTGCGTCCGGCAGCGC	G	INDEL	GGTTGCGTCCGGCAGCGC/GGTTGCGTCCGGCAGCGC	38,0	38	G/G	0,61	61	G/GGTTGCGTCCGGCAGCGC	37,8	45	G/GGTTGCGTCCGGCAGCGC	17,33	50	G	upstream_gene_variant	Os06g0283300
chr6:10000296:10439625	chr6	10008920	GGTTGCGTCCGGCAGCGC	G	INDEL	GGTTGCGTCCGGCAGCGC/GGTTGCGTCCGGCAGCGC	38,0	38	G/G	0,61	61	G/GGTTGCGTCCGGCAGCGC	37,8	45	G/GGTTGCGTCCGGCAGCGC	17,33	50	G	upstream_gene_variant	Os06g0283300
chr6:10000296:10439625	chr6	10009072	T	TTGGAGCCGCGC	INDEL	T/T	33,0	33	TTGGAGCCGCGC/TTGGAGCCGCGC	0,57	57	T/T	37,0	37	T/TTGGAGCCGCGC	13,37	50	TTGGAGCCGCGC	upstream_gene_variant	Os06g0283300
chr6:10000296:10439625	chr6	10009072	T	TTGGAGCCGCGC	INDEL	T/T	33,0	33	TTGGAGCCGCGC/TTGGAGCCGCGC	0,57	57	T/T	37,0	37	T/TTGGAGCCGCGC	13,37	50	TTGGAGCCGCGC	upstream_gene_variant	Os06g0283300
chr6:10000296:10439625	chr6	10009176	A	T	SNP	T/T	0,35	35	A/A	43,0	43	A/T	3,18	21	A/T	29,16	45	T	upstream_gene_variant	Os06g0283300
chr6:10000296:10439625	chr6	10009176	A	T	SNP	T/T	0,35	35	A/A	43,0	43	A/T	3,18	21	A/T	29,16	45	T	upstream_gene_variant	Os06g0283300
chr6:10000296:10439625	chr6	10009435	G	T	SNP	T/T	0,26	26	G/G	43,0	43	T/T	5,37	42	G/T	34,12	46	T	upstream_gene_variant	Os06g0283300
chr6:10000296:10439625	chr6	10009435	G	T	SNP	T/T	0,26	26	G/G	43,0	43	T/T	5,37	42	G/T	34,12	46	T	upstream_gene_variant	Os06g0283300
chr6:10000296:10439625	chr6	10009528	A	C	SNP	A/A	28,0	28	C/C	0,49	49	A/A	38,0	38	A/C	11,30	41	C	upstream_gene_variant	Os06g0283300
chr6:10000296:10439625	chr6	10009528	A	C	SNP	A/A	28,0	28	C/C	0,49	49	A/A	38,0	38	A/C	11,30	41	C	upstream_gene_variant	Os06g0283300
chr6:10000296:10439625	chr6	10009547	A	T	SNP	A/A	30,0	30	T/T	0,53	53	A/A	36,0	36	A/T	11,34	45	T	upstream_gene_variant	Os06g0283300
chr6:10000296:10439625	chr6	10009547	A	T	SNP	A/A	30,0	30	T/T	0,53	53	A/A	36,0	36	A/T	11,34	45	T	upstream_gene_variant	Os06g0283300
chr6:10000296:10439625	chr6	10009605	C	T	SNP	C/C	34,0	34	T/T	0,57	57	C/C	42,0	42	C/T	18,37	55	T	upstream_gene_variant	Os06g0283300
chr6:10000296:10439625	chr6	10009605	C	T	SNP	C/C	34,0	34	T/T	0,57	57	C/C	42,0	42	C/T	18,37	55	T	upstream_gene_variant	Os06g0283300
chr6:10000296:10439625	chr6	10014754	G	A	SNP	G/G	41,0	41	A/A	0,49	49	A/G	35,11	46	A/G	20,34	54	A	missense_variant	Os06g0283400
chr6:10000296:10439625	chr6	10014804	A	G	SNP	A/A	38,0	38	G/G	0,53	53	A/G	31,9	40	A/G	19,33	52	G	missense_variant	Os06g0283400
chr6:10000296:10439625	chr6	10018006	G	A	SNP	G/G	25,0	25	A/A	0,38	38	A/G	25,6	31	A/G	6,26	32	A	upstream_gene_variant	Os06g0283400
chr6:10000296:10439625	chr6	10018040	A	G	SNP	A/A	27,0	27	G/G	0,38	38	A/G	20,5	25	A/G	4,24	28	G	upstream_gene_variant	Os06g0283400
chr6:10000296:10439625	chr6	10018052	G	GT	INDEL	G/G	28,0	28	GT/GT	0,38	38	G/GT	20,7	27	G/GT	6,30	36	GT	upstream_gene_variant	Os06g0283400
chr6:10000296:10439625	chr6	10018161	A	G	SNP	A/A	31,0	31	G/G	0,41	41	A/G	23,11	34	A/G	8,26	34	G	upstream_gene_variant	Os06g0283400
chr6:10000296:10439625	chr6	10018169	G	A	SNP	G/G	30,0	30	A/A	0,39	39	A/G	22,12	34	A/G	10,29	39	A	upstream_gene_variant	Os06g0283400
chr6:10000296:10439625	chr6	10018172	G	C	SNP	C/C	0,31	31	G/G	41,0	41	C/G	12,22	34	C/G	27,10	37	C	upstream_gene_variant	Os06g0283400
chr6:10000296:10439625	chr6	10018192	C	T	SNP	T/T	0,31	31	C/C	44,0	44	C/T	12,23	35	C/T	23,10	33	T	upstream_gene_variant	Os06g0283400
chr6:10000296:10439625	chr6	10018230	C	CT	INDEL	C/C	31,0	31	CT/CT	0,41	41	C/CT	25,8	33	C/CT	8,25	33	CT	upstream_gene_variant	Os06g0283400
chr6:10000296:10439625	chr6	10018236	G	A	SNP	G/G	31,0	31	A/A	0,41	41	A/G	26,7	33	A/G	9,26	35	A	upstream_gene_variant	Os06g0283400
chr6:10000296:10439625	chr6	10018607	A	T	SNP	A/A	29,0	29	T/T	0,32	32	A/T	18,8	26	A/T	7,20	27	T	upstream_gene_variant	Os06g0283400
chr6:10000296:10439625	chr6	10018652	C	T	SNP	C/C	29,0	29	T/T	0,31	31	C/T	22,10	32	C/T	8,15	23	T	upstream_gene_variant	Os06g0283400
chr6:10000296:10439625	chr6	10018653	G	A	SNP	A/A	0,30	30	G/G	32,0	32	A/G	10,23	33	A/G	15,8	23	A	upstream_gene_variant	Os06g0283400
chr6:10000296:10439625	chr6	10018656	C	T	SNP	T/T	0,30	30	C/C	32,0	32	C/T	9,22	31	C/T	15,8	23	T	upstream_gene_variant	Os06g0283400
chr6:10000296:10439625	chr6	10018787	G	A	SNP	G/G	35,0	35	A/A	0,32	32	A/G	28,8	36	A/G	15,29	44	A	upstream_gene_variant	Os06g0283400
chr6:10000296:10439625	chr6	10018835	A	G	SNP	A/A	31,0	31	G/G	0,32	32	A/G	26,11	37	A/G	13,29	42	G	upstream_gene_variant	Os06g0283400
chr6:10000296:10439625	chr6	10018871	AAAGATGTAACTT	A	INDEL	AAAGATGTAACTT/AAAGATGTAACTT	38,0	38	A/A	0,26	26	A/AAAGATGTAACTT	35,10	45	A/AAAGATGTAACTT	11,19	30	A	upstream_gene_variant	Os06g0283400
chr6:10000296:10439625	chr6	10087240	A	T	SNP	A/A	25,0	25	T/T	0,38	38	A/T	14,5	19	A/T	9,23	32	T	upstream_gene_variant	Os06g0284200
chr6:10000296:10439625	chr6	10087280	C	G	SNP	C/C	24,0	24	G/G	0,36	36	C/G	13,6	19	C/G	12,25	37	G	upstream_gene_variant	Os06g0284200
chr6:10000296:10439625	chr6	10087307	G	A	SNP	G/G	24,0	24	A/A	0,36	36	A/G	14,5	19	A/G	12,25	37	A	upstream_gene_variant	Os06g0284200
chr6:10000296:10439625	chr6	10087308	T	A	SNP	T/T	24,0	24	A/A	0,36	36	A/T	14,5	19	A/T	12,26	38	A	upstream_gene_variant	Os06g0284200
chr6:10000296:10439625	chr6	10087325	G	T	SNP	G/G	28,0	28	T/T	0,35	35	G/T	16,5	21	G/T	12,28	40	T	upstream_gene_variant	Os06g0284200
chr6:10000296:10439625	chr6	10087329	G	A	SNP	G/G	27,0	27	A/A	0,37	37	A/G	16,5	21	A/G	11,28	39	A	upstream_gene_variant	Os06g0284200
chr6:10000296:10439625	chr6	10087357	A	G	SNP	A/A	31,0	31	G/G	0,40	40	A/G	16,6	22	A/G	11,34	45	G	upstream_gene_variant	Os06g0284200
chr6:10000296:10439625	chr6	10087422	A	G	SNP	A/A	24,0	24	G/G	0,40	40	A/G	19,6	25	A/G	9,37	46	G	upstream_gene_variant	Os06g0284200
chr6:10000296:10439625	chr6	10087454	C	T	SNP	C/C	25,0	25	T/T	0,41	41	C/T	26,8	34	C/T	7,38	45	T	upstream_gene_variant	Os06g0284200
chr6:10000296:10439625	chr6	10087486	T	C	SNP	T/T	27,0	27	C/C	0,40	40	C/T	28,8	36	C/T	10,36	46	C	upstream_gene_variant	Os06g0284200
chr6:10000296:10439625	chr6	10087498	A	G	SNP	A/A	25,0	25	G/G	0,41	41	A/G	26,7	33	A/G	10,31	41	G	upstream_gene_variant	Os06g0284200
chr6:10000296:10439625	chr6	10087503	T	C	SNP	T/T	25,0	25	C/C	0,40	40	C/T	27,5	32	C/T	12,32	44	C	upstream_gene_variant	Os06g0284200
chr6:10000296:10439625	chr6	10087521	C	T	SNP	C/C	23,0	23	T/T	0,33	33	C/T	26,9	35	C/T	13,29	42	T	upstream_gene_variant	Os06g0284200
chr6:10000296:10439625	chr6	10087560	C	A	SNP	C/C	28,0	28	A/A	0,33	33	A/C	31,10	41	A/C	13,30	43	A	upstream_gene_variant	Os06g0284200
chr6:10000296:10439625	chr6	10087563	C	T	SNP	C/C	28,0	28	T/T	0,34	34	C/T	32,11	43	C/T	13,29	42	T	upstream_gene_variant	Os06g0284200
chr6:10000296:10439625	chr6	10087617	C	T	SNP	C/C	35,0	35	T/T	0,38	38	C/T	22,12	34	C/T	14,35	49	T	upstream_gene_variant	Os06g0284200
chr6:10000296:10439625	chr6	10087681	G	A	SNP	G/G	34,0	34	A/A	0,36	36	A/G	33,11	44	A/G	16,38	54	A	upstream_gene_variant	Os06g0284200
chr6:10000296:10439625	chr6	10087749	C	T	SNP	T/T	0,28	28	C/C	38,0	38	C/T	12,38	50	C/T	37,15	52	T	upstream_gene_variant	Os06g0284200
chr6:10000296:10439625	chr6	10087777	GT	G	INDEL	GT/GT	30,0	30	G/G	0,36	36	G/GT	34,8	42	G/GT	17,34	51	G	upstream_gene_variant	Os06g0284200
chr6:10000296:10439625	chr6	10087835	T	C	SNP	T/T	35,0	35	C/C	0,43	43	C/T	36,10	46	C/T	8,35	43	C	upstream_gene_variant	Os06g0284200
chr6:10000296:10439625	chr6	10087845	G	A	SNP	G/G	34,0	34	A/A	0,43	43	A/G	38,9	47	A/G	9,35	44	A	upstream_gene_variant	Os06g0284200
chr6:10000296:10439625	chr6	10087866	C	CG	INDEL	C/C	39,0	39	CG/CG	0,46	46	C/CG	36,8	44	C/CG	11,34	45	CG	upstream_gene_variant	Os06g0284200
chr6:10000296:10439625	chr6	10087895	TA	T	INDEL	TA/TA	35,0	35	T/T	0,43	43	T/TA	33,8	41	T/TA	13,31	44	T	upstream_gene_variant	Os06g0284200
chr6:10000296:10439625	chr6	10087897	A	T	SNP	A/A	35,0	35	T/T	0,43	43	A/T	33,8	41	A/T	13,31	44	T	upstream_gene_variant	Os06g0284200
chr6:10000296:10439625	chr6	10087959	T	C	SNP	T/T	34,0	34	C/C	0,41	41	C/T	27,5	32	C/T	16,29	45	C	upstream_gene_variant	Os06g0284200
chr6:10000296:10439625	chr6	10087972	C	T	SNP	C/C	34,0	34	T/T	0,42	42	C/T	34,7	41	C/T	19,30	49	T	upstream_gene_variant	Os06g0284200
chr6:10000296:10439625	chr6	10087985	C	T	SNP	C/C	34,0	34	T/T	0,45	45	C/T	31,9	40	C/T	21,27	48	T	upstream_gene_variant	Os06g0284200
chr6:10000296:10439625	chr6	10087987	C	T	SNP	C/C	34,0	34	T/T	0,45	45	C/T	29,10	39	C/T	21,30	51	T	upstream_gene_variant	Os06g0284200
chr6:10000296:10439625	chr6	10088008	C	G	SNP	C/C	33,0	33	G/G	0,44	44	C/G	29,10	39	C/G	22,31	53	G	upstream_gene_variant	Os06g0284200
chr6:10000296:10439625	chr6	10088015	T	A	SNP	T/T	33,0	33	A/A	0,42	42	A/T	30,11	41	A/T	21,34	55	A	upstream_gene_variant	Os06g0284200
chr6:10000296:10439625	chr6	10100755	T	C	SNP	C/C	0,29	29	T/T	32,0	32	C/T	6,31	37	C/T	32,8	40	C	upstream_gene_variant	Os06g0284500
chr6:10000296:10439625	chr6	10100798	TA	T	INDEL	TA/TA	32,0	32	T/T	0,36	36	T/TA	30,7	37	T/TA	5,28	33	T	upstream_gene_variant	Os06g0284500
chr6:10000296:10439625	chr6	10100842	T	A	SNP	A/A	0,35	35	T/T	35,0	35	A/T	6,33	39	A/T	26,7	33	A	upstream_gene_variant	Os06g0284500
chr6:10000296:10439625	chr6	10100998	C	G	SNP	G/G	1,33	34	C/C	45,0	45	C/G	5,28	33	C/G	30,13	43	G	upstream_gene_variant	Os06g0284500
chr6:10000296:10439625	chr6	10101024	T	A	SNP	T/T	33,0	33	A/A	0,42	42	T/T	27,4	31	A/T	18,34	52	A	upstream_gene_variant	Os06g0284500
chr6:10000296:10439625	chr6	10101049	C	T	SNP	T/T	0,31	31	C/C	49,0	49	C/T	6,27	33	C/T	36,16	52	T	upstream_gene_variant	Os06g0284500
chr6:10000296:10439625	chr6	10101078	C	T	SNP	T/T	0,35	35	C/C	44,0	44	C/T	5,31	36	C/T	32,16	48	T	upstream_gene_variant	Os06g0284500
chr6:10000296:10439625	chr6	10101101	T	C	SNP	T/T	34,0	34	C/C	0,41	41	C/T	27,4	31	C/T	15,30	45	C	upstream_gene_variant	Os06g0284500
chr6:10000296:10439625	chr6	10101102	C	T	SNP	T/T	0,32	32	C/C	46,0	46	C/T	4,26	30	C/T	30,15	45	T	upstream_gene_variant	Os06g0284500
chr6:10000296:10439625	chr6	10101106	G	A	SNP	G/G	34,0	34	A/A	0,41	41	A/G	25,4	29	A/G	16,29	45	A	upstream_gene_variant	Os06g0284500
chr6:10000296:10439625	chr6	10101120	A	G	SNP	G/G	0,31	31	A/A	44,0	44	A/G	5,21	26	A/G	30,14	44	G	upstream_gene_variant	Os06g0284500
chr6:10000296:10439625	chr6	10101151	G	A	SNP	A/A	0,28	28	G/G	39,0	39	A/G	6,23	29	A/G	25,11	36	A	upstream_gene_variant	Os06g0284500
chr6:10000296:10439625	chr6	10101158	C	T	SNP	T/T	0,32	32	C/C	37,0	37	C/T	7,23	30	C/T	24,11	35	T	upstream_gene_variant	Os06g0284500
chr6:10000296:10439625	chr6	10101159	G	C	SNP	C/C	0,32	32	G/G	37,0	37	C/G	7,23	30	C/G	24,11	35	C	upstream_gene_variant	Os06g0284500
chr6:10000296:10439625	chr6	10101798	G	A	SNP	G/G	12,0	12	A/A	0,15	15	G/G	15,0	15	A/G	4,10	14	A	missense_variant	Os06g0284500
chr6:10000296:10439625	chr6	10120020	G	T	SNP	G/G	22,0	22	T/T	0,43	43	G/T	21,8	29	G/T	11,29	40	T	upstream_gene_variant	Os06g0284800
chr6:10000296:10439625	chr6	10120102	G	A	SNP	G/G	35,0	35	A/A	0,46	46	A/G	29,7	36	A/G	10,29	39	A	upstream_gene_variant	Os06g0284800
chr6:10000296:10439625	chr6	10120185	TG	T	INDEL	TG/TG	35,0	35	T/T	0,41	41	T/TG	32,4	36	T/TG	8,25	33	T	upstream_gene_variant	Os06g0284800
chr6:10000296:10439625	chr6	10120221	G	A	SNP	A/A	0,33	33	G/G	38,0	38	A/G	5,25	30	A/G	29,8	37	A	upstream_gene_variant	Os06g0284800
chr6:10000296:10439625	chr6	10120439	T	A	SNP	T/T	32,0	32	A/A	0,40	40	A/T	32,13	45	A/T	9,27	36	A	upstream_gene_variant	Os06g0284800
chr6:10000296:10439625	chr6	10120469	T	A	SNP	A/A	0,32	32	T/T	43,0	43	A/T	14,32	46	A/T	28,8	36	A	upstream_gene_variant	Os06g0284800
chr6:10000296:10439625	chr6	10120512	TG	T	INDEL	TG/TG	32,0	32	T/T	0,41	41	T/TG	24,7	31	T/TG	10,26	36	T	upstream_gene_variant	Os06g0284800
chr6:10000296:10439625	chr6	10120523	C	T	SNP	C/C	32,0	32	T/T	0,42	42	C/T	26,7	33	C/T	10,26	38	T	upstream_gene_variant	Os06g0284800
chr6:10000296:10439625	chr6	10121055	A	C	SNP	A/A	38,0	38	C/C	0,37	37	A/C	24,10	34	A/C	13,20	33	C	missense_variant	Os06g0284800
chr6:10000296:10439625	chr6	10121075	G	C	SNP	G/G	36,0	36	C/C	0,38	38	C/G	26,11	37	C/G	12,19	31	C	missense_variant	Os06g0284800
chr6:10000296:10439625	chr6	10121938	A	G	SNP	A/A	31,0	31	G/G	0,47	47	A/G	26,12	38	A/G	5,33	38	G	missense_variant	Os06g0284800
chr6:10000296:10439625	chr6	10125956	TC	T	INDEL	TC/TC	34,0	34	T/T	0,32	32	T/TC	14,5	19	T/TC	6,16	22	T	upstream_gene_variant	Os06g0284900
chr6:10000296:10439625	chr6	10125972	CT	C	INDEL	CT/CT	32,0	32	C/C	0,38	38	C/CT	15,7	22	C/CT	6,13	19	C	upstream_gene_variant	Os06g0284900
chr6:10000296:10439625	chr6	10125985	G	A	SNP	G/G	33,0	33	A/A	0,39	40	A/G	15,7	22	A/G	6,14	20	A	upstream_gene_variant	Os06g0284900
chr6:10000296:10439625	chr6	10126164	C	T	SNP	T/T	0,29	29	C/C	38,0	38	C/T	15,35	50	C/T	29,22	51	T	upstream_gene_variant	Os06g0284900
chr6:10000296:10439625	chr6	10126284	C	A	SNP	C/C	29,0	29	A/A	0,45	45	A/C	28,9	37	A/C	11,27	38	A	upstream_gene_variant	Os06g0284900
chr6:10000296:10439625	chr6	10126327	C	CA	INDEL	C/C	31,0	31	CA/CA	0,45	45	C/CA	19,3	22	C/CA	7,22	29	CA	upstream_gene_variant	Os06g0284900
chr6:10000296:10439625	chr6	10126350	C	T	SNP	C/C	34,0	34	T/T	0,43	43	C/T	16,3	19	C/T	9,18	27	T	upstream_gene_variant	Os06g0284900
chr6:10000296:10439625	chr6	10126352	C	T	SNP	C/C	34,0	34	T/T	0,44	44	C/T	14,3	17	C/T	9,19	28	T	upstream_gene_variant	Os06g0284900
chr6:10000296:10439625	chr6	10126365	A	G	SNP	A/A	35,0	35	G/G	0,42	42	A/G	17,3	20	A/G	9,19	28	G	upstream_gene_variant	Os06g0284900
chr6:10000296:10439625	chr6	10126401	T	C	SNP	C/C	0,37	37	T/T	46,0	46	C/C	3,25	28	C/T	28,11	39	C	upstream_gene_variant	Os06g0284900
chr6:10000296:10439625	chr6	10126429	C	T	SNP	C/C	38,0	38	T/T	0,46	46	C/C	24,3	27	C/T	11,27	38	T	upstream_gene_variant	Os06g0284900
chr6:10000296:10439625	chr6	10126748	A	AC	INDEL	AC/AC	0,43	43	A/A	36,0	36	A/AC	11,18	29	A/AC	22,10	32	AC	upstream_gene_variant	Os06g0284900
chr6:10000296:10439625	chr6	10127028	C	A	SNP	A/A	0,29	29	C/C	35,0	35	A/C	4,24	28	A/C	26,13	39	A	missense_variant	Os06g0284900
chr6:10000296:10439625	chr6	10127125	T	A	SNP	A/A	0,34	34	T/T	35,0	35	A/T	6,27	33	A/T	33,15	48	A	missense_variant	Os06g0284900
chr6:10000296:10439625	chr6	10127172	C	G	SNP	C/C	37,0	37	G/G	0,56	56	C/G	30,10	40	C/G	13,30	43	G	missense_variant	Os06g0284900
chr6:10000296:10439625	chr6	10130280	G	A	SNP	A/A	0,29	29	G/G	29,0	29	A/A	5,27	32	A/G	15,5	20	A	upstream_gene_variant	Os06g0285100
chr6:10000296:10439625	chr6	10130308	A	T	SNP	T/T	0,28	28	A/A	35,0	35	A/T	6,29	35	A/T	18,5	23	T	upstream_gene_variant	Os06g0285100
chr6:10000296:10439625	chr6	10130475	C	G	SNP	C/C	31,0	31	G/G	0,52	52	C/G	46,15	61	C/G	10,36	46	G	upstream_gene_variant	Os06g0285100
chr6:10000296:10439625	chr6	10130731	T	A	SNP	A/A	0,38	38	T/T	37,0	37	A/T	8,32	40	A/T	24,7	31	A	upstream_gene_variant	Os06g0285100
chr6:10000296:10439625	chr6	10130777	G	T	SNP	T/T	0,31	31	G/G	46,0	46	T/T	4,28	32	G/T	24,6	30	T	upstream_gene_variant	Os06g0285100
chr6:10000296:10439625	chr6	10130843	G	A	SNP	G/G	35,0	35	A/A	0,44	44	A/G	31,7	38	A/A	6,28	34	A	upstream_gene_variant	Os06g0285100
chr6:10000296:10439625	chr6	10130945	AT	A	INDEL	AT/AT	44,0	44	A/A	0,29	29	A/AT	26,9	35	A/AT	8,27	35	A	upstream_gene_variant	Os06g0285100
chr6:10000296:10439625	chr6	10130984	C	T	SNP	T/T	0,38	38	C/C	34,0	34	C/T	5,30	35	C/T	33,9	42	T	upstream_gene_variant	Os06g0285100
chr6:10000296:10439625	chr6	10130992	TTCTCCCGG	T	INDEL	T/T	0,38	38	TTCTCCCGG/TTCTCCCGG	34,0	34	T/TTCTCCCGG	7,31	38	T/TTCTCCCGG	35,9	44	T	upstream_gene_variant	Os06g0285100
chr6:10000296:10439625	chr6	10136896	G	A	SNP	G/G	28,0	28	A/A	0,53	53	A/G	30,8	38	A/G	15,29	44	A	upstream_gene_variant	Os06g0285200
chr6:10000296:10439625	chr6	10136959	TAATTTTG	T	INDEL	TAATTTTG/TAATTTTG	23,0	23	T/T	0,43	43	T/TAATTTTG	30,9	39	T/TAATTTTG	16,23	39	T	upstream_gene_variant	Os06g0285200
chr6:10000296:10439625	chr6	10136985	A	C	SNP	A/A	23,0	23	C/C	0,47	47	A/C	31,11	42	A/C	16,23	39	C	upstream_gene_variant	Os06g0285200
chr6:10000296:10439625	chr6	10137001	A	G	SNP	A/A	28,0	28	G/G	0,44	44	A/G	31,13	44	A/G	17,22	39	G	upstream_gene_variant	Os06g0285200
chr6:10000296:10439625	chr6	10137515	A	G	SNP	A/A	21,0	21	G/G	0,44	44	A/G	23,8	31	A/G	12,32	44	G	upstream_gene_variant	Os06g0285200
chr6:10000296:10439625	chr6	10137558	G	A	SNP	G/G	28,0	28	A/A	0,42	42	A/G	20,7	27	A/G	9,29	38	A	upstream_gene_variant	Os06g0285200
chr6:10000296:10439625	chr6	10137567	C	T	SNP	T/T	0,28	28	C/C	46,0	46	C/T	8,20	28	C/T	31,9	40	T	upstream_gene_variant	Os06g0285200
chr6:10000296:10439625	chr6	10137665	T	C	SNP	T/T	31,0	31	C/C	0,32	32	C/T	30,14	44	C/T	10,28	38	C	upstream_gene_variant	Os06g0285200
chr6:10000296:10439625	chr6	10137670	C	T	SNP	C/C	31,0	31	T/T	0,33	33	C/T	29,13	42	C/T	10,27	37	T	upstream_gene_variant	Os06g0285200
chr6:10000296:10439625	chr6	10137678	A	G	SNP	A/A	32,0	32	G/G	0,33	33	A/G	28,14	42	A/G	9,28	37	G	upstream_gene_variant	Os06g0285200
chr6:10000296:10439625	chr6	10137701	G	A	SNP	A/A	0,30	30	G/G	35,0	35	A/G	14,31	45	A/G	25,8	33	A	upstream_gene_variant	Os06g0285200
chr6:10000296:10439625	chr6	10137789	C	T	SNP	C/C	30,0	30	T/T	0,42	42	C/T	19,10	29	C/T	9,24	33	T	upstream_gene_variant	Os06g0285200
chr6:10000296:10439625	chr6	10137886	G	A	SNP	G/G	33,0	33	A/A	0,43	43	A/G	24,11	35	A/G	11,22	33	A	missense_variant	Os06g0285200
chr6:10000296:10439625	chr6	10145927	C	T	SNP	C/C	33,0	33	T/T	0,42	42	C/C	30,3	33	C/T	12,40	52	T	upstream_gene_variant	Os06g0285400
chr6:10000296:10439625	chr6	10145935	A	T	SNP	T/T	0,27	27	A/A	43,0	43	A/T	3,29	32	A/T	41,13	54	T	upstream_gene_variant	Os06g0285400
chr6:10000296:10439625	chr6	10145955	C	T	SNP	C/C	31,0	31	T/T	0,50	50	C/T	31,4	35	C/T	14,40	54	T	upstream_gene_variant	Os06g0285400
chr6:10000296:10439625	chr6	10145961	C	T	SNP	C/C	31,0	31	T/T	0,48	48	C/T	29,4	33	C/T	14,40	54	T	upstream_gene_variant	Os06g0285400
chr6:10000296:10439625	chr6	10145977	A	G	SNP	A/A	31,0	31	G/G	0,49	49	A/G	27,5	32	A/G	13,42	55	G	upstream_gene_variant	Os06g0285400
chr6:10000296:10439625	chr6	10146010	C	CAAAA	INDEL	C/C	33,0	33	CAAAA/CAAAA	0,34	39	C/CAAAA	28,7	35	C/CAAAA	13,32	48	CAAAA	upstream_gene_variant	Os06g0285400
chr6:10000296:10439625	chr6	10146053	G	A	SNP	G/G	25,0	25	A/A	0,46	46	A/G	31,8	39	A/G	13,32	45	A	upstream_gene_variant	Os06g0285400
chr6:10000296:10439625	chr6	10146239	C	T	SNP	C/C	34,0	34	T/T	0,38	38	C/T	27,7	34	C/T	12,38	50	T	upstream_gene_variant	Os06g0285400
chr6:10000296:10439625	chr6	10146246	C	T	SNP	T/T	0,28	28	C/C	40,0	40	C/T	6,26	32	C/T	34,10	44	T	upstream_gene_variant	Os06g0285400
chr6:10000296:10439625	chr6	10146252	C	CA	INDEL	CA/CA	0,29	29	C/C	40,0	40	C/CA	7,25	32	C/CA	33,10	43	CA	upstream_gene_variant	Os06g0285400
chr6:10000296:10439625	chr6	10146318	C	T	SNP	C/C	29,0	29	T/T	0,41	41	C/T	26,6	32	C/T	14,36	50	T	upstream_gene_variant	Os06g0285400
chr6:10000296:10439625	chr6	10146402	G	A	SNP	A/A	0,28	28	G/G	44,0	44	A/G	6,32	38	A/G	37,11	48	A	upstream_gene_variant	Os06g0285400
chr6:10000296:10439625	chr6	10146457	GT	G	INDEL	GT/GT	33,0	33	G/G	2,33	35	GT/GT	25,4	32	G/GT	9,38	47	G	upstream_gene_variant	Os06g0285400
chr6:10000296:10439625	chr6	10146474	T	C	SNP	T/T	34,0	34	C/C	0,34	34	T/T	33,4	37	C/T	12,41	53	C	upstream_gene_variant	Os06g0285400
chr6:10000296:10439625	chr6	10146515	G	A	SNP	G/G	35,0	35	A/A	0,36	36	A/G	31,4	35	A/G	13,45	58	A	upstream_gene_variant	Os06g0285400
chr6:10000296:10439625	chr6	10146517	C	T	SNP	T/T	0,36	36	C/C	39,0	39	C/T	4,30	34	C/T	45,10	55	T	upstream_gene_variant	Os06g0285400
chr6:10000296:10439625	chr6	10146625	G	C	SNP	G/G	36,0	36	C/C	0,36	36	C/G	18,9	27	C/C	11,35	46	C	upstream_gene_variant	Os06g0285400
chr6:10000296:10439625	chr6	10146745	T	C	SNP	T/T	38,0	38	C/C	0,46	46	C/T	26,9	35	C/T	16,33	49	C	upstream_gene_variant	Os06g0285400
chr6:10000296:10439625	chr6	10146976	C	T	SNP	C/C	31,0	31	T/T	0,33	33	C/T	14,5	19	C/T	8,18	26	T	upstream_gene_variant	Os06g0285400
chr6:10000296:10439625	chr6	10147242	G	T	SNP	G/G	43,0	43	T/T	0,45	45	G/T	24,5	29	G/T	5,20	25	T	missense_variant	Os06g0285400
chr6:10000296:10439625	chr6	10147242	G	T	SNP	G/G	43,0	43	T/T	0,45	45	G/T	24,5	29	G/T	5,20	25	T	upstream_gene_variant	Os06g0285400
chr6:10000296:10439625	chr6	10147528	T	C	SNP	T/T	26,0	26	C/C	0,58	58	T/T	33,0	33	C/T	8,24	32	C	missense_variant	Os06g0285400
chr6:10000296:10439625	chr6	10147528	T	C	SNP	T/T	26,0	26	C/C	0,58	58	T/T	33,0	33	C/T	8,24	32	C	upstream_gene_variant	Os06g0285400
chr6:10000296:10439625	chr6	10148004	C	G	SNP	G/G	0,41	41	C/C	47,0	47	C/G	6,24	30	C/G	35,9	44	G	missense_variant	Os06g0285400
chr6:10000296:10439625	chr6	10148004	C	G	SNP	G/G	0,41	41	C/C	47,0	47	C/G	6,24	30	C/G	35,9	44	G	missense_variant	Os06g0285400
chr6:10000296:10439625	chr6	10183548	A	G	SNP	G/G	0,25	25	A/A	47,0	47	A/G	10,37	47	A/G	30,12	42	G	upstream_gene_variant	Os06g0285920
chr6:10000296:10439625	chr6	10183550	G	A	SNP	A/A	0,25	25	G/G	47,0	47	A/G	10,37	47	A/G	32,12	44	A	upstream_gene_variant	Os06g0285920
chr6:10000296:10439625	chr6	10183587	T	C	SNP	C/C	0,25	25	T/T	47,0	47	C/T	11,37	48	C/T	32,12	44	C	upstream_gene_variant	Os06g0285920
chr6:10000296:10439625	chr6	10183589	T	C	SNP	C/C	0,25	25	T/T	47,0	47	C/T	11,35	46	C/T	32,13	45	C	upstream_gene_variant	Os06g0285920
chr6:10000296:10439625	chr6	10183613	C	T	SNP	T/T	0,22	22	C/C	47,0	47	C/T	12,31	43	C/T	29,13	42	T	upstream_gene_variant	Os06g0285920
chr6:10000296:10439625	chr6	10183620	A	G	SNP	G/G	0,25	25	A/A	47,0	47	A/G	12,32	44	A/G	27,12	39	G	upstream_gene_variant	Os06g0285920
chr6:10000296:10439625	chr6	10183641	A	T	SNP	T/T	0,21	21	A/A	47,0	47	A/T	13,31	44	A/T	29,13	42	T	upstream_gene_variant	Os06g0285920
chr6:10000296:10439625	chr6	10183649	G	C	SNP	C/C	0,20	20	G/G	47,0	47	C/G	12,29	41	C/G	29,13	42	C	upstream_gene_variant	Os06g0285920
chr6:10000296:10439625	chr6	10183654	TTCTTATAGTG	T	INDEL	T/T	0,20	20	TTCTTATAGTG/TTCTTATAGTG	47,0	47	T/TTCTTATAGTG	14,28	42	T/TTCTTATAGTG	28,15	43	T	upstream_gene_variant	Os06g0285920
chr6:10000296:10439625	chr6	10183674	T	C	SNP	C/C	0,19	19	T/T	39,0	39	C/T	10,24	34	C/T	22,12	34	C	upstream_gene_variant	Os06g0285920
chr6:10000296:10439625	chr6	10183728	G	A	SNP	A/A	0,18	18	G/G	41,0	41	A/G	10,18	28	A/G	21,12	33	A	upstream_gene_variant	Os06g0285920
chr6:10000296:10439625	chr6	10183736	AT	A	INDEL	A/A	0,18	18	AT/AT	40,0	40	A/AT	9,17	26	A/AT	19,11	30	A	upstream_gene_variant	Os06g0285920
chr6:10000296:10439625	chr6	10183775	A	T	SNP	T/T	0,23	23	A/A	43,0	43	A/T	11,26	37	A/T	23,13	36	T	upstream_gene_variant	Os06g0285920
chr6:10000296:10439625	chr6	10183832	C	T	SNP	C/C	31,0	31	T/T	0,53	53	C/T	34,12	46	C/T	10,30	40	T	upstream_gene_variant	Os06g0285920
chr6:10000296:10439625	chr6	10183865	T	A	SNP	A/A	0,29	29	T/T	50,0	50	A/T	14,33	47	A/T	37,9	46	A	upstream_gene_variant	Os06g0285920
chr6:10000296:10439625	chr6	10183893	T	C	SNP	T/T	29,0	29	C/C	0,52	52	C/T	28,12	40	C/T	9,41	50	C	upstream_gene_variant	Os06g0285920
chr6:10000296:10439625	chr6	10183898	G	A	SNP	A/A	0,28	28	G/G	38,0	38	A/G	12,27	39	A/G	42,9	51	A	upstream_gene_variant	Os06g0285920
chr6:10000296:10439625	chr6	10184105	C	T	SNP	C/C	32,0	32	T/T	0,38	38	C/T	32,16	48	C/T	14,46	60	T	upstream_gene_variant	Os06g0285920
chr6:10000296:10439625	chr6	10184177	A	G	SNP	A/A	31,0	31	G/G	0,42	42	A/G	24,14	38	A/G	18,38	56	G	upstream_gene_variant	Os06g0285920
chr6:10000296:10439625	chr6	10184310	G	C	SNP	G/G	28,0	28	C/C	0,41	41	C/G	35,8	43	C/G	7,29	36	C	upstream_gene_variant	Os06g0285920
chr6:10000296:10439625	chr6	10184497	C	A	SNP	C/C	31,0	31	A/A	0,44	44	A/C	45,8	53	A/A	6,41	47	A	missense_variant	Os06g0285900
chr6:10000296:10439625	chr6	10184497	C	A	SNP	C/C	31,0	31	A/A	0,44	44	A/C	45,8	53	A/A	6,41	47	A	upstream_gene_variant	Os06g0285920
chr6:10000296:10439625	chr6	10185608	G	A	SNP	G/G	36,0	36	A/A	0,46	46	A/G	24,9	33	A/G	12,26	38	A	upstream_gene_variant	Os06g0285900
chr6:10000296:10439625	chr6	10185751	C	T	SNP	C/C	36,0	36	T/T	0,41	41	C/T	26,8	34	C/T	6,38	44	T	upstream_gene_variant	Os06g0285900
chr6:10000296:10439625	chr6	10185958	A	AT	INDEL	A/A	28,0	28	AT/AT	1,46	47	A/AT	32,12	44	A/AT	7,32	39	AT	upstream_gene_variant	Os06g0285900
chr6:10000296:10439625	chr6	10279837	G	A	SNP	G/G	28,0	28	A/A	0,43	43	A/G	37,11	48	A/G	15,33	48	A	missense_variant	Os06g0286146
chr6:10000296:10439625	chr6	10280024	TG	T	INDEL	TG/TG	31,0	31	T/T	0,51	51	T/TG	20,12	32	T/TG	12,40	52	T	frameshift_variant	Os06g0286146
chr6:10000296:10439625	chr6	10280206	A	T	SNP	A/A	17,0	17	T/T	0,45	45	A/T	23,8	31	A/T	11,28	39	T	missense_variant	Os06g0286146
chr6:10000296:10439625	chr6	10280236	A	T	SNP	T/T	0,13	13	A/A	35,0	35	A/T	8,21	29	A/T	27,8	35	T	missense_variant	Os06g0286146
chr6:10000296:10439625	chr6	10280469	C	T	SNP	C/C	14,0	14	T/T	0,27	27	C/T	27,6	33	C/T	12,21	33	T	missense_variant	Os06g0286146
chr6:10000296:10439625	chr6	10281351	T	C	SNP	T/T	31,0	31	C/C	0,34	34	C/T	36,6	42	C/T	9,32	41	C	upstream_gene_variant	Os06g0286146
chr6:10000296:10439625	chr6	10281389	A	G	SNP	A/A	30,0	30	G/G	0,33	33	A/G	39,8	47	A/G	9,29	38	G	upstream_gene_variant	Os06g0286146
chr6:10000296:10439625	chr6	10281427	G	T	SNP	G/G	32,0	32	T/T	0,27	27	G/T	35,8	43	G/T	7,24	31	T	upstream_gene_variant	Os06g0286146
chr6:10000296:10439625	chr6	10281495	G	A	SNP	G/G	28,0	28	A/A	0,38	38	A/G	31,6	37	A/G	3,19	22	A	upstream_gene_variant	Os06g0286146
chr6:10000296:10439625	chr6	10281527	C	T	SNP	T/T	1,25	26	C/C	36,0	36	T/T	3,30	33	C/T	22,7	29	T	upstream_gene_variant	Os06g0286146
chr6:10000296:10439625	chr6	10281553	G	A	SNP	G/G	27,0	27	A/A	0,37	37	G/G	26,3	29	A/G	8,26	34	A	upstream_gene_variant	Os06g0286146
chr6:10000296:10439625	chr6	10286812	AT	A	INDEL	A/A	0,30	30	AT/AT	41,0	41	A/AT	11,33	44	A/AT	27,10	37	A	upstream_gene_variant	Os06g0286228
chr6:10000296:10439625	chr6	10286855	G	A	SNP	G/G	32,0	32	A/A	0,49	49	A/G	26,10	36	A/G	9,27	36	A	upstream_gene_variant	Os06g0286228
chr6:10000296:10439625	chr6	10286885	A	G	SNP	A/A	35,0	35	G/G	0,46	46	A/G	23,9	32	A/G	9,24	33	G	upstream_gene_variant	Os06g0286228
chr6:10000296:10439625	chr6	10286891	C	T	SNP	C/C	35,0	35	T/T	0,45	45	C/T	24,9	33	C/T	10,27	37	T	upstream_gene_variant	Os06g0286228
chr6:10000296:10439625	chr6	10286960	C	T	SNP	C/C	34,0	34	T/T	0,55	55	C/T	27,8	35	C/T	9,29	38	T	upstream_gene_variant	Os06g0286228
chr6:10000296:10439625	chr6	10286961	C	T	SNP	C/C	34,0	34	T/T	0,56	56	C/T	27,8	35	C/T	9,30	39	T	upstream_gene_variant	Os06g0286228
chr6:10000296:10439625	chr6	10287032	G	A	SNP	G/G	27,0	27	A/A	0,41	41	A/G	28,9	37	A/G	11,26	37	A	upstream_gene_variant	Os06g0286228
chr6:10000296:10439625	chr6	10287033	C	CCTACTATTACAT	INDEL	C/C	28,0	28	CCTACTATTACAT/CCTACTATTACAT	0,38	38	C/CCTACTATTACAT	25,6	31	C/CCTACTATTACAT	9,21	30	CCTACTATTACAT	upstream_gene_variant	Os06g0286228
chr6:10000296:10439625	chr6	10287062	C	T	SNP	T/T	0,27	27	C/C	55,0	55	C/T	6,27	33	C/T	25,11	36	T	upstream_gene_variant	Os06g0286228
chr6:10000296:10439625	chr6	10287126	AC	A	INDEL	AC/AC	31,0	31	A/A	0,55	55	A/AC	24,6	30	A/AC	7,29	36	A	upstream_gene_variant	Os06g0286228
chr6:10000296:10439625	chr6	10287134	GGACGC	G	INDEL	GGACGC/GGACGC	33,0	33	G/G	0,58	58	G/GGACGC	24,7	31	G/GGACGC	7,30	37	G	upstream_gene_variant	Os06g0286228
chr6:10000296:10439625	chr6	10287258	G	C	SNP	C/C	0,30	30	G/G	54,0	54	C/G	9,32	41	C/G	34,8	42	C	upstream_gene_variant	Os06g0286228
chr6:10000296:10439625	chr6	10287473	C	A	SNP	C/C	32,0	32	A/A	0,46	46	A/C	37,10	47	A/C	19,18	37	A	upstream_gene_variant	Os06g0286228
chr6:10000296:10439625	chr6	10287622	T	TC	INDEL	T/T	34,0	34	TC/TC	1,42	43	T/TC	20,7	27	T/TC	7,24	33	TC	upstream_gene_variant	Os06g0286228
chr6:10000296:10439625	chr6	10340839	C	T	SNP	C/C	24,0	24	T/T	4,37	41	C/T	17,6	23	C/T	7,14	21	T	upstream_gene_variant	Os06g0286310
chr6:10000296:10439625	chr6	10340878	C	T	SNP	C/C	29,0	29	T/T	0,42	42	C/T	21,7	28	C/T	4,15	19	T	upstream_gene_variant	Os06g0286310
chr6:10000296:10439625	chr6	10340900	C	A	SNP	A/A	0,29	29	C/C	44,0	44	A/C	7,18	25	A/C	12,5	17	A	upstream_gene_variant	Os06g0286310
chr6:10000296:10439625	chr6	10340925	C	T	SNP	C/C	34,0	34	T/T	2,46	48	C/C	20,3	23	C/T	5,11	16	T	upstream_gene_variant	Os06g0286310
chr6:10000296:10439625	chr6	10340971	AAAATTTTGGCAAGTTAACAAAATTTTGGCAACTATGCTAAAATTTTGGCAATGCC	A	INDEL	AAAATTTTGGCAAGTTAACAAAATTTTGGCAACTATGCTAAAATTTTGGCAATGCC/AAAATTTTGGCAAGTTAACAAAATTTTGGCAACTATGCTAAAATTTTGGCAATGCC	32,0	32	A/A	0,31	31	AAAATTTTGGCAAGTTAACAAAATTTTGGCAACTATGCTAAAATTTTGGCAATGCC/AAAATTTTGGCAAGTTAACAAAATTTTGGCAACTATGCTAAAATTTTGGCAATGCC	26,0	26	A/AAAATTTTGGCAAGTTAACAAAATTTTGGCAACTATGCTAAAATTTTGGCAATGCC	10,6	16	A	upstream_gene_variant	Os06g0286310
chr6:10000296:10439625	chr6	10341040	G	GT	INDEL	G/G	35,0	35	GT/GT	0,41	41	G/GT	21,5	28	G/GT	7,12	19	GT	upstream_gene_variant	Os06g0286310
chr6:10000296:10439625	chr6	10341071	G	A	SNP	G/G	32,0	32	A/A	0,48	48	A/G	27,4	31	A/G	9,15	24	A	upstream_gene_variant	Os06g0286310
chr6:10000296:10439625	chr6	10341085	G	T	SNP	G/G	33,0	33	T/T	0,49	49	G/T	25,5	30	G/T	9,16	25	T	upstream_gene_variant	Os06g0286310
chr6:10000296:10439625	chr6	10345105	A	C	SNP	A/A	34,0	34	C/C	0,47	47	A/C	42,10	52	A/C	18,33	51	C	missense_variant	Os06g0286351
chr6:10000296:10439625	chr6	10345105	A	C	SNP	A/A	34,0	34	C/C	0,47	47	A/C	42,10	52	A/C	18,33	51	C	missense_variant	Os06g0286351
chr6:10000296:10439625	chr6	10345132	C	T	SNP	T/T	0,34	34	C/C	43,0	43	C/T	11,48	59	C/T	33,21	54	T	missense_variant	Os06g0286351
chr6:10000296:10439625	chr6	10345132	C	T	SNP	T/T	0,34	34	C/C	43,0	43	C/T	11,48	59	C/T	33,21	54	T	missense_variant	Os06g0286351
chr6:10000296:10439625	chr6	10348222	A	G	SNP	A/A	40,0	40	G/G	0,45	45	A/G	22,8	30	A/G	10,14	24	G	missense_variant	Os06g0286351
chr6:10000296:10439625	chr6	10348222	A	G	SNP	A/A	40,0	40	G/G	0,45	45	A/G	22,8	30	A/G	10,14	24	G	missense_variant	Os06g0286351
chr6:10000296:10439625	chr6	10348222	A	G	SNP	A/A	40,0	40	G/G	0,45	45	A/G	22,8	30	A/G	10,14	24	G	missense_variant	Os06g0286351
chr6:10000296:10439625	chr6	10352284	A	C	SNP	A/A	31,0	31	C/C	0,30	30	A/A	35,4	39	A/C	11,51	62	C	upstream_gene_variant	Os06g0286351
chr6:10000296:10439625	chr6	10352831	C	CCA	INDEL	CCA/CCA	0,29	29	C/C	42,0	42	C/CCA	11,27	38	C/CCA	25,9	34	CCA	upstream_gene_variant	Os06g0286351
chr6:10000296:10439625	chr6	10352831	C	CCA	INDEL	CCA/CCA	0,29	29	C/C	42,0	42	C/CCA	11,27	38	C/CCA	25,9	34	CCA	upstream_gene_variant	Os06g0286351
chr6:10000296:10439625	chr6	10353012	T	A	SNP	T/T	29,0	29	A/A	0,48	48	A/T	31,8	39	A/A	4,33	37	A	upstream_gene_variant	Os06g0286351
chr6:10000296:10439625	chr6	10354188	G	C	SNP	G/G	22,0	22	C/C	0,35	35	C/G	29,10	39	C/G	13,43	56	C	missense_variant	Os06g0286351
chr6:10000296:10439625	chr6	10354188	G	C	SNP	G/G	22,0	22	C/C	0,35	35	C/G	29,10	39	C/G	13,43	56	C	missense_variant	Os06g0286351
chr6:10000296:10439625	chr6	10355432	G	A	SNP	A/A	0,38	38	G/G	37,0	37	A/G	8,34	42	A/G	40,22	62	A	missense_variant	Os06g0286351
chr6:10000296:10439625	chr6	10355432	G	A	SNP	A/A	0,38	38	G/G	37,0	37	A/G	8,34	42	A/G	40,22	62	A	missense_variant	Os06g0286351
chr6:10000296:10439625	chr6	10355799	G	A	SNP	A/A	0,35	35	G/G	37,0	37	A/G	11,25	36	A/G	25,11	36	A	upstream_gene_variant	Os06g0286351
chr6:10000296:10439625	chr6	10355846	T	A	SNP	A/A	0,31	31	T/T	39,0	39	A/T	8,27	35	A/T	29,9	38	A	upstream_gene_variant	Os06g0286351
chr6:10000296:10439625	chr6	10356062	C	T	SNP	T/T	0,28	28	C/C	36,0	36	C/T	11,29	40	C/T	36,13	49	T	upstream_gene_variant	Os06g0286351
chr6:10000296:10439625	chr6	10356181	A	G	SNP	G/G	0,29	29	A/A	37,0	37	A/G	9,29	38	A/G	32,14	46	G	upstream_gene_variant	Os06g0286351
chr6:10000296:10439625	chr6	10358139	G	T	SNP	T/T	0,39	39	G/G	36,0	36	T/T	6,29	35	G/G	35,0	35	T	missense_variant	Os06g0286351
chr6:10000296:10439625	chr6	10358418	C	T	SNP	T/T	1,28	29	C/C	24,0	24	C/T	6,25	31	C/T	24,8	32	T	upstream_gene_variant	Os06g0286351
chr6:10000296:10439625	chr6	10358655	A	G	SNP	A/A	36,0	36	G/G	0,36	36	A/G	31,8	39	A/G	10,26	36	G	upstream_gene_variant	Os06g0286351
chr6:10000296:10439625	chr6	10358775	CTACTAGTTTTTTCCCTCCACTTTGTAT	C	INDEL	C/C	0,26	26	CTACTAGTTTTTTCCCTCCACTTTGTAT/CTACTAGTTTTTTCCCTCCACTTTGTAT	40,0	40	C/CTACTAGTTTTTTCCCTCCACTTTGTAT	9,21	30	C/CTACTAGTTTTTTCCCTCCACTTTGTAT	37,11	48	C	upstream_gene_variant	Os06g0286351
chr6:10000296:10439625	chr6	10358823	GT	G	INDEL	GT/GT	27,0	27	G/G	0,36	36	G/GT	19,9	28	G/GT	10,33	43	G	upstream_gene_variant	Os06g0286351
chr6:10000296:10439625	chr6	10358834	G	A	SNP	G/G	29,0	29	A/A	0,38	38	A/G	21,9	30	A/G	10,34	44	A	upstream_gene_variant	Os06g0286351
chr6:10000296:10439625	chr6	10358845	CCTT	C	INDEL	CCTT/CCTT	31,0	31	C/C	0,36	36	C/CCTT	20,10	30	C/CCTT	9,30	39	C	upstream_gene_variant	Os06g0286351
chr6:10000296:10439625	chr6	10358906	G	A	SNP	G/G	32,0	32	A/A	0,33	33	A/G	26,10	36	A/G	5,24	29	A	upstream_gene_variant	Os06g0286351
chr6:10000296:10439625	chr6	10358969	G	A	SNP	G/G	38,0	38	A/A	0,26	26	A/G	35,11	46	A/G	9,19	28	A	upstream_gene_variant	Os06g0286351
chr6:10000296:10439625	chr6	10359008	C	T	SNP	T/T	0,38	38	C/C	34,0	34	C/T	11,38	49	C/T	24,9	33	T	upstream_gene_variant	Os06g0286351
chr6:10000296:10439625	chr6	10359224	AAAG	A	INDEL	AAAG/AAAG	49,0	49	A/A	0,14	14	A/AAAG	32,7	39	A/AAAG	7,18	25	A	upstream_gene_variant	Os06g0286351
chr6:10000296:10439625	chr6	10359296	C	T	SNP	T/T	0,44	44	C/C	12,0	12	T/T	4,27	31	C/T	23,12	35	T	upstream_gene_variant	Os06g0286351
chr6:10000296:10439625	chr6	10373570	TA	T	INDEL	TA/TA	33,0	33	T/T	0,40	40	T/TA	39,11	50	T/TA	10,34	44	T	upstream_gene_variant	Os06g0286375
chr6:10000296:10439625	chr6	10373585	C	T	SNP	C/C	32,0	32	T/T	0,40	40	C/T	40,11	51	C/T	9,35	44	T	upstream_gene_variant	Os06g0286375
chr6:10000296:10439625	chr6	10374889	G	T	SNP	G/G	24,0	24	T/T	2,36	38	G/T	38,9	47	G/T	9,38	47	T	upstream_gene_variant	Os06g0286500
chr6:10000296:10439625	chr6	10374972	A	G	SNP	A/A	34,0	34	G/G	0,40	40	A/A	50,0	50	A/G	12,26	38	G	upstream_gene_variant	Os06g0286500
chr6:10000296:10439625	chr6	10375576	G	A	SNP	G/G	34,0	34	A/A	0,59	59	G/G	41,0	41	A/G	11,24	35	A	upstream_gene_variant	Os06g0286500
chr6:10000296:10439625	chr6	10375991	A	G	SNP	G/G	0,21	21	A/A	35,0	35	G/G	3,24	27	A/G	22,9	31	G	missense_variant	Os06g0286500
chr6:10000296:10439625	chr6	10377419	G	T	SNP	T/T	0,41	41	G/G	40,0	40	T/T	7,47	54	G/T	27,18	45	T	missense_variant	Os06g0286500
chr6:10000296:10439625	chr6	10377449	G	T	SNP	G/G	63,0	63	T/T	0,61	61	G/T	39,9	48	G/T	17,31	48	T	missense_variant	Os06g0286500
chr6:10000296:10439625	chr6	10377482	C	T	SNP	T/T	0,36	36	C/C	61,0	61	C/T	7,34	41	C/T	38,18	56	T	missense_variant	Os06g0286500
chr6:10000296:10439625	chr6	10377974	T	C	SNP	C/C	0,43	43	T/T	36,0	36	C/T	15,42	57	C/T	44,15	59	C	missense_variant	Os06g0286500
chr6:10000296:10439625	chr6	10378775	T	C	SNP	C/C	0,44	44	T/T	40,0	40	C/T	13,33	46	C/T	29,15	44	C	missense_variant	Os06g0286500
chr6:10000296:10439625	chr6	10379141	T	C	SNP	C/C	0,42	42	T/T	36,0	36	C/T	13,39	52	C/T	28,7	35	C	missense_variant	Os06g0286500
chr6:10000296:10439625	chr6	10379516	G	C	SNP	C/C	0,28	28	G/G	42,0	42	C/C	6,48	54	C/G	46,11	57	C	missense_variant	Os06g0286500
chr6:10000296:10439625	chr6	10379603	G	T	SNP	T/T	0,36	36	G/G	42,0	42	G/T	6,42	48	G/T	34,8	42	T	missense_variant	Os06g0286500
chr6:10000296:10439625	chr6	10379608	A	C	SNP	C/C	0,38	38	A/A	42,0	42	A/C	6,44	50	A/C	35,7	42	C	missense_variant	Os06g0286500
chr6:10000296:10439625	chr6	10379698	A	G	SNP	G/G	0,38	38	A/A	42,0	42	A/G	5,33	38	A/G	38,11	49	G	missense_variant	Os06g0286500
chr6:10000296:10439625	chr6	10379996	G	GTATAT	INDEL	GTATAT/GTATAT	0,29	29	G/G	36,0	36	G/GTATAT	11,31	42	G/GTATAT	31,5	36	GTATAT	frameshift_variant&stop_lost	Os06g0286500
chr6:10000296:10439625	chr6	10390175	G	A	SNP	A/A	0,18	18	G/G	56,0	56	A/G	6,15	21	A/G	26,9	35	A	missense_variant	Os06g0286700
chr6:10000296:10439625	chr6	10390190	G	A	SNP	A/A	0,18	18	G/G	58,0	58	A/G	7,21	28	A/G	23,9	32	A	missense_variant	Os06g0286700
chr6:10000296:10439625	chr6	10390197	G	C	SNP	G/G	21,0	21	C/C	0,55	55	C/G	23,7	30	C/G	9,22	31	C	missense_variant	Os06g0286700
chr6:10000296:10439625	chr6	10390220	A	G	SNP	A/A	27,0	27	G/G	0,52	52	A/G	27,8	35	A/G	10,25	35	G	missense_variant	Os06g0286700
chr6:10000296:10439625	chr6	10390245	T	G	SNP	G/G	0,28	28	T/T	48,0	48	G/T	10,36	46	G/T	24,8	32	G	missense_variant	Os06g0286700
chr6:10000296:10439625	chr6	10390250	T	G	SNP	G/G	0,30	30	T/T	48,0	48	G/T	10,38	48	G/T	24,9	33	G	missense_variant	Os06g0286700
chr6:10000296:10439625	chr6	10390265	T	G	SNP	G/G	0,28	28	T/T	48,0	48	G/T	9,37	46	G/T	24,11	35	G	missense_variant	Os06g0286700
chr6:10000296:10439625	chr6	10390337	G	C	SNP	C/C	0,38	38	G/G	48,0	48	C/G	8,39	47	C/G	31,19	50	C	missense_variant	Os06g0286700
chr6:10000296:10439625	chr6	10398385	T	C	SNP	T/T	24,0	24	C/C	0,32	32	C/T	11,13	24	C/C	2,34	36	C	upstream_gene_variant	Os06g0286900
chr6:10000296:10439625	chr6	10398398	A	T	SNP	A/A	25,0	25	T/T	0,34	34	A/T	15,13	28	A/T	3,36	39	T	upstream_gene_variant	Os06g0286900
chr6:10000296:10439625	chr6	10408165	C	T	SNP	C/C	21,0	21	T/T	0,59	59	C/T	12,5	17	C/T	2,22	24	T	upstream_gene_variant	Os06g0287000
chr6:10000296:10439625	chr6	10408167	G	A	SNP	A/A	0,19	19	G/G	59,0	59	A/G	4,12	16	G/G	22,2	24	A	upstream_gene_variant	Os06g0287000
chr6:10000296:10439625	chr6	10408175	G	A	SNP	G/G	22,0	22	A/A	0,60	60	A/G	12,5	17	A/G	2,19	21	A	upstream_gene_variant	Os06g0287000
chr6:10000296:10439625	chr6	10426239	G	C	SNP	G/G	27,0	27	C/C	0,63	63	C/G	48,10	58	C/C	11,51	62	C	missense_variant	Os06g0287200
chr6:10000296:10439625	chr6	10426797	G	A	SNP	A/A	0,42	42	G/G	36,0	36	A/A	3,29	32	A/G	26,14	40	A	missense_variant	Os06g0287200
chr6:10000296:10439625	chr6	10427313	G	C	SNP	C/C	0,37	37	G/G	38,0	38	C/G	11,41	52	C/G	44,14	58	C	missense_variant	Os06g0287200
chr6:10000296:10439625	chr6	10434988	CCAA	C	INDEL	C/C	0,35	35	CCAA/CCAA	43,0	43	C/CCAA	13,25	38	C/CCAA	30,15	45	C	upstream_gene_variant	Os06g0287500
chr6:10000296:10439625	chr6	10434988	CCAA	C	INDEL	C/C	0,35	35	CCAA/CCAA	43,0	43	C/CCAA	13,25	38	C/CCAA	30,15	45	C	upstream_gene_variant	Os06g0287500
chr6:10000296:10439625	chr6	10435051	C	T	SNP	C/C	41,0	41	T/T	0,38	38	C/T	27,13	40	C/T	21,34	55	T	upstream_gene_variant	Os06g0287500
chr6:10000296:10439625	chr6	10435051	C	T	SNP	C/C	41,0	41	T/T	0,38	38	C/T	27,13	40	C/T	21,34	55	T	upstream_gene_variant	Os06g0287500
chr6:10000296:10439625	chr6	10435111	G	A	SNP	G/G	38,0	38	A/A	0,38	38	A/G	35,8	43	A/G	19,34	53	A	upstream_gene_variant	Os06g0287500
chr6:10000296:10439625	chr6	10435111	G	A	SNP	G/G	38,0	38	A/A	0,38	38	A/G	35,8	43	A/G	19,34	53	A	upstream_gene_variant	Os06g0287500
chr6:10000296:10439625	chr6	10435115	G	A	SNP	G/G	38,0	38	A/A	0,36	36	A/G	35,7	42	A/G	20,33	53	A	upstream_gene_variant	Os06g0287500
chr6:10000296:10439625	chr6	10435115	G	A	SNP	G/G	38,0	38	A/A	0,36	36	A/G	35,7	42	A/G	20,33	53	A	upstream_gene_variant	Os06g0287500
chr6:10000296:10439625	chr6	10435245	G	T	SNP	G/G	32,0	32	T/T	0,41	41	G/G	35,3	38	G/T	16,23	39	T	upstream_gene_variant	Os06g0287500
chr6:10000296:10439625	chr6	10435245	G	T	SNP	G/G	32,0	32	T/T	0,41	41	G/G	35,3	38	G/T	16,23	39	T	upstream_gene_variant	Os06g0287500
chr6:10000296:10439625	chr6	10435265	G	A	SNP	A/A	0,31	31	G/G	39,0	39	A/A	4,35	39	A/G	26,12	38	A	upstream_gene_variant	Os06g0287500
chr6:10000296:10439625	chr6	10435265	G	A	SNP	A/A	0,31	31	G/G	39,0	39	A/A	4,35	39	A/G	26,12	38	A	upstream_gene_variant	Os06g0287500
chr6:10000296:10439625	chr6	10435427	G	A	SNP	G/G	33,0	33	A/A	0,37	37	G/G	59,0	59	A/G	10,24	34	A	upstream_gene_variant	Os06g0287500
chr6:10000296:10439625	chr6	10435427	G	A	SNP	G/G	33,0	33	A/A	0,37	37	G/G	59,0	59	A/G	10,24	34	A	upstream_gene_variant	Os06g0287500
chr6:10000296:10439625	chr6	10435662	A	G	SNP	G/G	0,35	35	A/A	39,0	39	A/G	8,30	38	A/G	28,11	39	G	upstream_gene_variant	Os06g0287500
chr6:10000296:10439625	chr6	10435662	A	G	SNP	G/G	0,35	35	A/A	39,0	39	A/G	8,30	38	A/G	28,11	39	G	upstream_gene_variant	Os06g0287500
chr6:10000296:10439625	chr6	10435697	C	T	SNP	T/T	0,28	28	C/C	37,0	37	C/T	10,23	33	C/T	34,13	47	T	upstream_gene_variant	Os06g0287500
chr6:10000296:10439625	chr6	10435697	C	T	SNP	T/T	0,28	28	C/C	37,0	37	C/T	10,23	33	C/T	34,13	47	T	upstream_gene_variant	Os06g0287500
chr6:10000296:10439625	chr6	10437766	G	A	SNP	A/A	0,33	33	G/G	43,0	43	A/G	11,49	60	A/G	28,16	44	A	missense_variant	Os06g0287500
chr6:10000296:10439625	chr6	10437766	G	A	SNP	A/A	0,33	33	G/G	43,0	43	A/G	11,49	60	A/G	28,16	44	A	missense_variant	Os06g0287500
chr6:10000296:10439625	chr6	10438190	G	C	SNP	C/C	0,35	35	G/G	42,0	42	C/G	7,26	33	C/G	34,15	49	C	missense_variant	Os06g0287500
chr6:10000296:10439625	chr6	10438190	G	C	SNP	C/C	0,35	35	G/G	42,0	42	C/G	7,26	33	C/G	34,15	49	C	missense_variant	Os06g0287500
chr6:10000296:10439625	chr6	10438319	ACT	A	INDEL	A/A	0,33	33	ACT/ACT	42,0	42	A/ACT	11,25	36	A/ACT	42,9	51	A	frameshift_variant	Os06g0287500
chr6:10000296:10439625	chr6	10438319	ACT	A	INDEL	A/A	0,33	33	ACT/ACT	42,0	42	A/ACT	11,25	36	A/ACT	42,9	51	A	frameshift_variant	Os06g0287500
chr6:10000296:10439625	chr6	10438394	C	G	SNP	C/C	30,0	30	G/G	0,49	49	C/G	28,15	43	G/G	7,46	53	G	missense_variant	Os06g0287500
chr6:10000296:10439625	chr6	10438394	C	G	SNP	C/C	30,0	30	G/G	0,49	49	C/G	28,15	43	G/G	7,46	53	G	missense_variant	Os06g0287500
chr6:10000296:10439625	chr6	10438482	A	AG	INDEL	A/A	29,0	29	AG/AG	0,46	46	A/AG	30,8	38	A/AG	9,39	48	AG	frameshift_variant	Os06g0287500
chr6:10000296:10439625	chr6	10438482	A	AG	INDEL	A/A	29,0	29	AG/AG	0,46	46	A/AG	30,8	38	A/AG	9,39	48	AG	frameshift_variant	Os06g0287500
chr6:12756374:14297406	chr6	12993059	C	T	SNP	C/C	32,0	32	T/T	0,49	49	C/T	26,8	34	C/T	8,31	39	T	upstream_gene_variant	Os06g0329200
chr6:12756374:14297406	chr6	13056196	G	C	SNP	C/C	1,37	38	G/G	80,0	80	C/G	14,47	61	C/G	44,13	57	C	missense_variant	Os06g0330100
chr6:12756374:14297406	chr6	13057898	G	C	SNP	C/C	0,38	38	G/G	47,0	47	C/G	13,27	40	C/G	34,8	42	C	missense_variant	Os06g0330100
chr6:12756374:14297406	chr6	13058981	C	T	SNP	C/C	27,0	27	T/T	0,36	36	C/T	24,13	37	C/T	10,30	40	T	upstream_gene_variant	Os06g0330100
chr6:12756374:14297406	chr6	13120245	C	T	SNP	C/C	42,0	42	T/T	0,31	31	C/T	23,10	33	C/T	4,19	23	T	upstream_gene_variant	Os06g0331500
chr6:12756374:14297406	chr6	13120271	C	T	SNP	T/T	0,21	21	C/C	41,0	41	C/T	12,23	35	C/T	18,4	22	T	upstream_gene_variant	Os06g0331500
chr6:12756374:14297406	chr6	13142817	T	TAGG	INDEL	TAGG/TAGG	0,33	33	T/T	31,0	31	T/TAGG	15,15	30	T/TAGG	30,6	36	TAGG	upstream_gene_variant	Os06g0331900
chr6:12756374:14297406	chr6	13142846	G	A	SNP	G/G	32,0	32	A/A	0,35	35	A/G	20,17	37	A/G	7,30	37	A	upstream_gene_variant	Os06g0331900
chr6:12756374:14297406	chr6	13142879	G	T	SNP	G/G	30,0	30	T/T	0,34	34	G/T	21,20	41	G/T	10,31	41	T	upstream_gene_variant	Os06g0331900
chr6:12756374:14297406	chr6	13142939	C	T	SNP	C/C	30,0	30	T/T	0,32	32	C/T	22,16	38	C/T	9,26	35	T	upstream_gene_variant	Os06g0331900
chr6:12756374:14297406	chr6	13142952	T	G	SNP	G/G	0,33	33	T/T	34,0	34	G/T	14,25	39	G/T	28,11	39	G	upstream_gene_variant	Os06g0331900
chr6:12756374:14297406	chr6	13142978	C	T	SNP	T/T	0,36	36	C/C	30,0	30	C/T	12,26	38	C/T	29,12	41	T	upstream_gene_variant	Os06g0331900
chr6:12756374:14297406	chr6	13143008	G	A	SNP	G/G	36,0	36	A/A	0,26	26	A/G	24,11	35	A/G	9,24	33	A	upstream_gene_variant	Os06g0331900
chr6:12756374:14297406	chr6	13143184	G	A	SNP	A/A	0,29	29	G/G	35,0	35	A/G	10,19	29	A/G	25,10	35	A	upstream_gene_variant	Os06g0331900
chr6:12756374:14297406	chr6	13143220	T	C	SNP	C/C	0,24	24	T/T	31,0	31	C/T	10,26	36	C/T	27,9	36	C	upstream_gene_variant	Os06g0331900
chr6:12756374:14297406	chr6	13143260	C	T	SNP	T/T	0,25	25	C/C	33,0	33	C/T	13,33	46	C/T	31,8	39	T	upstream_gene_variant	Os06g0331900
chr6:12756374:14297406	chr6	13144030	C	A	SNP	C/C	80,0	80	A/A	0,34	34	C/C	34,0	34	A/A	9,35	44	A	missense_variant	Os06g0331900
chr6:12756374:14297406	chr6	13145208	GCGCCGCCGC	G	INDEL	G/G	0,24	24	GCGCCGCCGC/GCGCCGCCGC	32,0	32	G/GCGCCGCCGC	2,24	26	G/GCGCCGCCGC	18,9	27	G	disruptive_inframe_deletion	Os06g0331900
chr6:12756374:14297406	chr6	13145406	C	T	SNP	T/T	0,27	27	C/C	29,0	29	T/T	3,36	39	C/T	14,7	21	T	missense_variant	Os06g0331900
chr6:12756374:14297406	chr6	13161948	G	GT	INDEL	GT/GT	0,26	26	G/G	43,0	43	G/GT	6,23	29	G/GT	24,10	34	GT	upstream_gene_variant	Os06g0332400
chr6:12756374:14297406	chr6	13161948	G	GT	INDEL	GT/GT	0,26	26	G/G	43,0	43	G/GT	6,23	29	G/GT	24,10	34	GT	upstream_gene_variant	Os06g0332400
chr6:12756374:14297406	chr6	13162188	A	T	SNP	T/T	0,32	32	A/A	41,0	41	A/T	9,42	51	A/T	35,15	50	T	upstream_gene_variant	Os06g0332400
chr6:12756374:14297406	chr6	13162188	A	T	SNP	T/T	0,32	32	A/A	41,0	41	A/T	9,42	51	A/T	35,15	50	T	upstream_gene_variant	Os06g0332400
chr6:12756374:14297406	chr6	13162267	C	T	SNP	C/C	26,0	26	T/T	0,58	58	C/C	35,5	40	C/T	13,31	44	T	upstream_gene_variant	Os06g0332400
chr6:12756374:14297406	chr6	13162267	C	T	SNP	C/C	26,0	26	T/T	0,58	58	C/C	35,5	40	C/T	13,31	44	T	upstream_gene_variant	Os06g0332400
chr6:12756374:14297406	chr6	13162302	G	A	SNP	G/G	23,0	23	A/A	0,59	59	A/G	33,11	44	A/G	13,30	43	A	upstream_gene_variant	Os06g0332400
chr6:12756374:14297406	chr6	13162302	G	A	SNP	G/G	23,0	23	A/A	0,59	59	A/G	33,11	44	A/G	13,30	43	A	upstream_gene_variant	Os06g0332400
chr6:12756374:14297406	chr6	13164275	G	A	SNP	A/A	0,29	29	G/G	37,0	37	A/G	16,37	53	A/G	17,13	30	A	missense_variant	Os06g0332400
chr6:12756374:14297406	chr6	13164275	G	A	SNP	A/A	0,29	29	G/G	37,0	37	A/G	16,37	53	A/G	17,13	30	A	missense_variant	Os06g0332400
chr6:12756374:14297406	chr6	13164275	G	A	SNP	A/A	0,29	29	G/G	37,0	37	A/G	16,37	53	A/G	17,13	30	A	missense_variant	Os06g0332450
chr6:12756374:14297406	chr6	13168900	A	G	SNP	A/A	31,0	31	G/G	0,38	38	A/G	34,7	41	A/G	12,32	44	G	missense_variant	Os06g0332400
chr6:12756374:14297406	chr6	13168900	A	G	SNP	A/A	31,0	31	G/G	0,38	38	A/G	34,7	41	A/G	12,32	44	G	missense_variant	Os06g0332400
chr6:12756374:14297406	chr6	13170037	TCC	T	INDEL	T/T	0,45	45	TCC/TCC	38,0	38	T/TCC	5,33	38	T/TCC	33,8	41	T	upstream_gene_variant	Os06g0332450
chr6:12756374:14297406	chr6	13174952	C	T	SNP	C/C	37,0	37	T/T	0,51	51	C/T	29,7	36	C/T	14,30	44	T	missense_variant	Os06g0332500
chr6:12756374:14297406	chr6	13175275	TTG	T	INDEL	T/T	0,23	23	TTG/TTG	41,0	41	T/TTG	11,20	31	TTG/TTG	38,6	44	T	upstream_gene_variant	Os06g0332500
chr6:12756374:14297406	chr6	13175410	G	A	SNP	A/A	0,39	39	G/G	35,0	35	A/G	11,38	49	A/G	37,7	44	A	upstream_gene_variant	Os06g0332500
chr6:12756374:14297406	chr6	13175442	G	A	SNP	A/A	0,36	36	G/G	36,0	36	A/G	10,31	41	A/G	32,6	38	A	upstream_gene_variant	Os06g0332500
chr6:12756374:14297406	chr6	13175458	G	A	SNP	A/A	0,33	33	G/G	36,0	36	A/G	8,30	38	A/G	29,7	36	A	upstream_gene_variant	Os06g0332500
chr6:12756374:14297406	chr6	13175462	A	G	SNP	G/G	0,31	31	A/A	36,0	36	A/G	8,29	37	A/G	29,8	37	G	upstream_gene_variant	Os06g0332500
chr6:12756374:14297406	chr6	13175516	G	A	SNP	G/G	26,0	26	A/A	0,41	41	A/G	30,9	39	A/G	7,30	37	A	upstream_gene_variant	Os06g0332500
chr6:12756374:14297406	chr6	13175563	T	C	SNP	C/C	0,23	23	T/T	45,0	45	C/T	5,25	30	C/T	26,5	31	C	upstream_gene_variant	Os06g0332500
chr6:12756374:14297406	chr6	13175975	G	T	SNP	G/G	35,0	35	T/T	0,41	41	G/T	28,3	31	G/T	9,43	52	T	upstream_gene_variant	Os06g0332500
chr6:12756374:14297406	chr6	13175981	A	G	SNP	G/G	0,36	36	A/A	40,0	40	A/G	4,26	30	A/G	45,9	54	G	upstream_gene_variant	Os06g0332500
chr6:12756374:14297406	chr6	13176086	T	G	SNP	T/T	36,0	36	G/G	0,45	45	T/T	26,3	29	G/T	9,51	60	G	upstream_gene_variant	Os06g0332500
chr6:12756374:14297406	chr6	13176744	C	G	SNP	C/C	25,0	25	G/G	0,46	46	C/G	36,5	41	C/G	6,26	32	G	upstream_gene_variant	Os06g0332600
chr6:12756374:14297406	chr6	13176784	G	A	SNP	A/A	0,26	26	G/G	38,0	38	A/G	11,37	48	A/G	23,6	29	A	upstream_gene_variant	Os06g0332600
chr6:12756374:14297406	chr6	13177122	C	CCACTAGCGAGGGCCACCGG	INDEL	C/C	36,0	36	CCACTAGCGAGGGCCACCGG/CCACTAGCGAGGGCCACCGG	0,33	33	C/CCACTAGCGAGGGCCACCGG	25,9	34	C/CCACTAGCGAGGGCCACCGG	10,27	37	CCACTAGCGAGGGCCACCGG	upstream_gene_variant	Os06g0332600
chr6:12756374:14297406	chr6	13177146	C	T	SNP	C/C	36,0	36	T/T	0,35	35	C/T	30,8	38	C/T	14,29	43	T	upstream_gene_variant	Os06g0332600
chr6:12756374:14297406	chr6	13177156	C	T	SNP	T/T	0,33	33	C/C	37,0	37	C/T	6,32	38	C/T	32,12	44	T	upstream_gene_variant	Os06g0332600
chr6:12756374:14297406	chr6	13177279	C	T	SNP	C/C	35,0	35	T/T	0,43	43	C/C	23,2	25	C/T	13,26	39	T	upstream_gene_variant	Os06g0332600
chr6:12756374:14297406	chr6	13177292	C	T	SNP	T/T	0,37	37	C/C	44,0	44	T/T	2,21	23	C/T	28,10	38	T	upstream_gene_variant	Os06g0332600
chr6:12756374:14297406	chr6	13177347	G	GTT	INDEL	GTT/GTT	0,27	33	G/G	45,0	45	GTT/GTT	2,17	22	G/GTT	28,7	35	GTT	upstream_gene_variant	Os06g0332600
chr6:12756374:14297406	chr6	13178018	G	T	SNP	G/G	44,0	44	T/T	0,48	48	G/G	49,0	49	G/T	13,33	46	T	missense_variant	Os06g0332600
chr6:12756374:14297406	chr6	13185334	T	A	SNP	T/T	34,0	34	A/A	0,50	50	A/T	38,14	52	A/T	9,21	30	A	missense_variant	Os06g0332700
chr6:12756374:14297406	chr6	13189366	CTG	C	INDEL	CTG/CTG	25,0	25	C/C	0,32	32	C/CTG	26,7	33	C/CTG	13,31	44	C	upstream_gene_variant	Os06g0332700
chr6:12756374:14297406	chr6	13189373	C	CT	INDEL	C/C	26,0	26	CT/CT	0,32	32	C/CT	26,8	34	C/CT	14,32	46	CT	upstream_gene_variant	Os06g0332700
chr6:12756374:14297406	chr6	13189411	T	TA	INDEL	TA/TA	0,25	25	T/T	37,0	37	T/TA	10,30	40	T/TA	25,18	43	TA	upstream_gene_variant	Os06g0332700
chr6:12756374:14297406	chr6	13189465	T	G	SNP	G/G	0,29	29	T/T	38,0	38	G/T	9,38	47	G/T	33,20	53	G	upstream_gene_variant	Os06g0332700
chr6:12756374:14297406	chr6	13189470	TTG	T	INDEL	TTG/TTG	29,0	29	T/T	0,34	34	T/TTG	36,9	45	T/TTG	18,33	51	T	upstream_gene_variant	Os06g0332700
chr6:12756374:14297406	chr6	13189493	G	A	SNP	A/A	0,33	33	G/G	41,0	41	A/G	9,36	45	A/G	39,23	62	A	upstream_gene_variant	Os06g0332700
chr6:12756374:14297406	chr6	13189509	TG	T	INDEL	TG/TG	33,0	33	T/T	0,36	36	T/TG	35,9	44	T/TG	20,40	60	T	upstream_gene_variant	Os06g0332700
chr6:12756374:14297406	chr6	13189655	G	T	SNP	G/G	26,0	26	T/T	0,40	40	G/T	33,10	43	G/T	12,19	31	T	upstream_gene_variant	Os06g0332700
chr6:12756374:14297406	chr6	13189719	A	T	SNP	T/T	0,22	22	A/A	38,0	38	A/T	8,22	30	A/T	18,8	26	T	upstream_gene_variant	Os06g0332700
chr6:12756374:14297406	chr6	13189847	A	G	SNP	A/A	23,0	23	G/G	0,41	41	A/G	28,5	33	A/G	11,22	33	G	upstream_gene_variant	Os06g0332700
chr6:12756374:14297406	chr6	13190083	C	A	SNP	A/A	0,38	38	C/C	40,0	40	A/C	9,32	41	A/C	25,14	39	A	upstream_gene_variant	Os06g0332700
chr6:12756374:14297406	chr6	13190273	C	T	SNP	T/T	0,25	25	C/C	36,0	36	C/T	8,28	36	C/T	25,7	32	T	upstream_gene_variant	Os06g0332700
chr6:12756374:14297406	chr6	13198852	G	A	SNP	A/A	0,30	30	G/G	38,0	38	A/A	5,43	48	G/G	41,0	41	A	upstream_gene_variant	Os06g0332800
chr6:12756374:14297406	chr6	13199044	C	T	SNP	T/T	0,35	35	C/C	35,0	35	C/T	4,24	28	C/T	29,8	37	T	upstream_gene_variant	Os06g0332800
chr6:12756374:14297406	chr6	13199143	G	C	SNP	G/G	38,0	38	C/C	0,38	38	C/G	32,9	41	C/G	7,30	37	C	upstream_gene_variant	Os06g0332800
chr6:12756374:14297406	chr6	13199428	C	T	SNP	C/C	69,0	69	T/T	0,43	43	C/T	26,10	36	C/T	13,34	47	T	upstream_gene_variant	Os06g0332800
chr6:12756374:14297406	chr6	13199430	G	A	SNP	A/A	0,37	37	G/G	35,0	35	A/G	10,28	38	A/G	35,13	48	A	upstream_gene_variant	Os06g0332800
chr6:12756374:14297406	chr6	13199517	T	C	SNP	C/C	0,34	34	T/T	40,0	40	C/T	11,35	46	C/T	34,14	48	C	upstream_gene_variant	Os06g0332800
chr6:12756374:14297406	chr6	13199532	T	A	SNP	A/A	0,30	30	T/T	40,0	40	A/T	9,37	46	A/T	28,15	43	A	upstream_gene_variant	Os06g0332800
chr6:12756374:14297406	chr6	13199574	C	T	SNP	C/C	29,0	29	T/T	0,39	39	C/T	39,8	47	C/T	13,25	38	T	upstream_gene_variant	Os06g0332800
chr6:12756374:14297406	chr6	13201274	C	T	SNP	T/T	0,35	35	C/C	56,0	56	C/T	8,28	36	C/T	30,12	42	T	missense_variant	Os06g0332900
chr6:12756374:14297406	chr6	13201275	GGCC	G	INDEL	G/G	0,35	35	GGCC/GGCC	56,0	56	G/GGCC	7,28	35	G/GGCC	28,12	40	G	conservative_inframe_deletion	Os06g0332900
chr6:12756374:14297406	chr6	13201279	ACGG	A	INDEL	A/A	0,35	35	ACGG/ACGG	53,0	53	A/ACGG	7,27	34	A/ACGG	28,12	40	A	disruptive_inframe_deletion	Os06g0332900
chr6:12756374:14297406	chr6	13201437	G	A	SNP	G/G	34,0	34	A/A	0,53	53	A/G	39,9	48	A/G	12,37	49	A	missense_variant	Os06g0332900
chr6:12756374:14297406	chr6	13201491	T	C	SNP	T/T	41,0	41	C/C	0,47	47	C/T	37,13	50	C/T	16,37	53	C	missense_variant	Os06g0332900
chr6:12756374:14297406	chr6	13202534	T	A	SNP	T/T	37,0	37	A/A	0,41	41	A/T	31,8	39	A/T	20,28	48	A	upstream_gene_variant	Os06g0332900
chr6:12756374:14297406	chr6	13202639	C	A	SNP	A/A	0,41	41	C/C	37,0	37	A/C	7,31	38	A/C	32,15	47	A	upstream_gene_variant	Os06g0332900
chr6:12756374:14297406	chr6	13202828	A	G	SNP	A/A	35,0	35	G/G	0,56	56	A/G	41,15	56	A/G	5,34	39	G	upstream_gene_variant	Os06g0332900
chr6:12756374:14297406	chr6	13238327	T	A	SNP	T/T	37,0	37	A/A	0,28	28	A/T	18,9	27	A/T	7,20	27	A	upstream_gene_variant	Os06g0333600
chr6:12756374:14297406	chr6	13238653	C	A	SNP	A/A	0,29	29	C/C	41,0	41	A/C	9,31	40	A/C	31,11	42	A	upstream_gene_variant	Os06g0333600
chr6:12756374:14297406	chr6	13280042	A	G	SNP	G/G	0,32	32	A/A	37,0	37	A/G	6,14	20	A/G	24,9	33	G	upstream_gene_variant	Os06g0334100
chr6:12756374:14297406	chr6	13280042	A	G	SNP	G/G	0,32	32	A/A	37,0	37	A/G	6,14	20	A/G	24,9	33	G	upstream_gene_variant	Os06g0334100
chr6:12756374:14297406	chr6	13280074	A	AT	INDEL	A/A	42,0	42	AT/AT	0,34	34	A/AT	16,6	22	A/AT	8,22	30	AT	upstream_gene_variant	Os06g0334100
chr6:12756374:14297406	chr6	13280074	A	AT	INDEL	A/A	42,0	42	AT/AT	0,34	34	A/AT	16,6	22	A/AT	8,22	30	AT	upstream_gene_variant	Os06g0334100
chr6:12756374:14297406	chr6	13280078	T	G	SNP	G/G	0,31	31	T/T	43,0	43	G/T	6,17	23	G/T	25,8	33	G	upstream_gene_variant	Os06g0334100
chr6:12756374:14297406	chr6	13280078	T	G	SNP	G/G	0,31	31	T/T	43,0	43	G/T	6,17	23	G/T	25,8	33	G	upstream_gene_variant	Os06g0334100
chr6:12756374:14297406	chr6	13280084	G	A	SNP	A/A	0,32	32	G/G	46,0	46	A/G	6,18	24	A/G	23,7	30	A	upstream_gene_variant	Os06g0334100
chr6:12756374:14297406	chr6	13280084	G	A	SNP	A/A	0,32	32	G/G	46,0	46	A/G	6,18	24	A/G	23,7	30	A	upstream_gene_variant	Os06g0334100
chr6:12756374:14297406	chr6	13280102	A	T	SNP	A/A	42,0	42	T/T	0,37	37	A/T	19,8	27	A/T	7,25	32	T	upstream_gene_variant	Os06g0334100
chr6:12756374:14297406	chr6	13280102	A	T	SNP	A/A	42,0	42	T/T	0,37	37	A/T	19,8	27	A/T	7,25	32	T	upstream_gene_variant	Os06g0334100
chr6:12756374:14297406	chr6	13280124	C	CA	INDEL	CA/CA	0,28	28	C/C	46,0	46	C/CA	8,23	31	C/CA	26,5	31	CA	upstream_gene_variant	Os06g0334100
chr6:12756374:14297406	chr6	13280124	C	CA	INDEL	CA/CA	0,28	28	C/C	46,0	46	C/CA	8,23	31	C/CA	26,5	31	CA	upstream_gene_variant	Os06g0334100
chr6:12756374:14297406	chr6	13280175	A	G	SNP	A/A	38,0	38	G/G	0,42	42	A/G	25,13	38	A/G	11,28	39	G	upstream_gene_variant	Os06g0334100
chr6:12756374:14297406	chr6	13280175	A	G	SNP	A/A	38,0	38	G/G	0,42	42	A/G	25,13	38	A/G	11,28	39	G	upstream_gene_variant	Os06g0334100
chr6:12756374:14297406	chr6	13280182	A	T	SNP	A/A	39,0	39	T/T	0,44	44	A/T	24,14	38	A/T	13,30	43	T	upstream_gene_variant	Os06g0334100
chr6:12756374:14297406	chr6	13280182	A	T	SNP	A/A	39,0	39	T/T	0,44	44	A/T	24,14	38	A/T	13,30	43	T	upstream_gene_variant	Os06g0334100
chr6:12756374:14297406	chr6	13280183	T	C	SNP	C/C	0,35	35	T/T	49,0	49	C/T	14,25	39	C/T	31,12	43	C	upstream_gene_variant	Os06g0334100
chr6:12756374:14297406	chr6	13280183	T	C	SNP	C/C	0,35	35	T/T	49,0	49	C/T	14,25	39	C/T	31,12	43	C	upstream_gene_variant	Os06g0334100
chr6:12756374:14297406	chr6	13280198	T	A	SNP	T/T	36,0	36	A/A	0,48	48	A/T	26,16	42	A/T	13,29	42	A	upstream_gene_variant	Os06g0334100
chr6:12756374:14297406	chr6	13280198	T	A	SNP	T/T	36,0	36	A/A	0,48	48	A/T	26,16	42	A/T	13,29	42	A	upstream_gene_variant	Os06g0334100
chr6:12756374:14297406	chr6	13280211	G	C	SNP	C/C	0,30	30	G/G	45,0	45	C/G	19,24	43	C/G	29,11	40	C	upstream_gene_variant	Os06g0334100
chr6:12756374:14297406	chr6	13280211	G	C	SNP	C/C	0,30	30	G/G	45,0	45	C/G	19,24	43	C/G	29,11	40	C	upstream_gene_variant	Os06g0334100
chr6:12756374:14297406	chr6	13280342	G	A	SNP	A/A	1,26	27	G/G	49,0	49	A/G	10,35	45	A/G	33,14	47	A	upstream_gene_variant	Os06g0334100
chr6:12756374:14297406	chr6	13280342	G	A	SNP	A/A	1,26	27	G/G	49,0	49	A/G	10,35	45	A/G	33,14	47	A	upstream_gene_variant	Os06g0334100
chr6:12756374:14297406	chr6	13280508	A	G	SNP	G/G	0,47	47	A/A	42,0	42	G/G	4,39	43	A/G	43,12	55	G	upstream_gene_variant	Os06g0334100
chr6:12756374:14297406	chr6	13280508	A	G	SNP	G/G	0,47	47	A/A	42,0	42	G/G	4,39	43	A/G	43,12	55	G	upstream_gene_variant	Os06g0334100
chr6:12756374:14297406	chr6	13280726	C	T	SNP	C/C	29,0	29	T/T	0,24	24	C/C	21,0	21	T/T	2,17	19	T	upstream_gene_variant	Os06g0334100
chr6:12756374:14297406	chr6	13280726	C	T	SNP	C/C	29,0	29	T/T	0,24	24	C/C	21,0	21	T/T	2,17	19	T	upstream_gene_variant	Os06g0334100
chr6:12756374:14297406	chr6	13280831	A	C	SNP	C/C	0,21	21	A/A	36,0	36	C/C	3,25	28	A/A	15,1	16	C	missense_variant	Os06g0334100
chr6:12756374:14297406	chr6	13280831	A	C	SNP	C/C	0,21	21	A/A	36,0	36	C/C	3,25	28	A/A	15,1	16	C	upstream_gene_variant	Os06g0334100
chr6:12756374:14297406	chr6	13280863	G	A	SNP	A/A	0,19	19	G/G	34,0	34	A/A	4,19	23	G/G	17,1	18	A	missense_variant	Os06g0334100
chr6:12756374:14297406	chr6	13280863	G	A	SNP	A/A	0,19	19	G/G	34,0	34	A/A	4,19	23	G/G	17,1	18	A	upstream_gene_variant	Os06g0334100
chr6:12756374:14297406	chr6	13280895	T	C	SNP	T/T	21,0	21	C/C	0,38	38	C/T	22,6	28	C/C	0,17	17	C	upstream_gene_variant	Os06g0334100
chr6:12756374:14297406	chr6	13280896	G	A	SNP	A/A	0,20	20	G/G	39,0	39	A/G	6,23	29	G/G	24,0	24	A	missense_variant	Os06g0334100
chr6:12756374:14297406	chr6	13280896	G	A	SNP	A/A	0,20	20	G/G	39,0	39	A/G	6,23	29	G/G	24,0	24	A	upstream_gene_variant	Os06g0334100
chr6:12756374:14297406	chr6	13280907	G	A	SNP	A/A	0,21	21	G/G	36,0	36	A/G	6,22	28	G/G	27,0	27	A	upstream_gene_variant	Os06g0334100
chr6:12756374:14297406	chr6	13280912	T	C	SNP	C/C	0,22	22	T/T	37,0	37	C/T	6,20	26	T/T	28,0	28	C	missense_variant	Os06g0334100
chr6:12756374:14297406	chr6	13280912	T	C	SNP	C/C	0,22	22	T/T	37,0	37	C/T	6,20	26	T/T	28,0	28	C	upstream_gene_variant	Os06g0334100
chr6:12756374:14297406	chr6	13281014	G	A	SNP	A/A	0,28	28	G/G	44,0	44	A/G	7,32	39	A/G	26,6	32	A	missense_variant	Os06g0334100
chr6:12756374:14297406	chr6	13281134	A	C	SNP	C/C	0,38	38	A/A	42,0	42	A/C	9,22	31	A/C	33,14	47	C	missense_variant	Os06g0334100
chr6:12756374:14297406	chr6	13281190	C	T	SNP	T/T	0,35	35	C/C	40,0	40	C/T	12,22	34	C/T	33,17	50	T	missense_variant	Os06g0334100
chr6:12756374:14297406	chr6	13281202	C	T	SNP	C/C	38,0	38	T/T	0,41	41	C/T	23,12	35	C/T	16,33	49	T	missense_variant	Os06g0334100
chr6:12756374:14297406	chr6	13296148	G	A	SNP	G/G	36,0	36	A/A	0,53	53	A/G	23,7	30	A/G	15,26	41	A	upstream_gene_variant	Os06g0334300
chr6:12756374:14297406	chr6	13296259	C	T	SNP	C/C	41,0	41	T/T	0,44	44	C/T	24,8	32	C/T	10,23	33	T	upstream_gene_variant	Os06g0334300
chr6:12756374:14297406	chr6	13296275	C	T	SNP	T/T	0,38	38	C/C	40,0	40	T/T	4,28	32	C/T	20,7	27	T	upstream_gene_variant	Os06g0334300
chr6:12756374:14297406	chr6	13296302	TG	T	INDEL	T/T	0,33	33	TG/TG	40,0	40	T/TG	6,33	39	T/TG	22,7	29	T	upstream_gene_variant	Os06g0334300
chr6:12756374:14297406	chr6	13296314	T	C	SNP	C/C	0,33	33	T/T	39,0	39	C/T	6,33	39	C/T	23,7	30	C	upstream_gene_variant	Os06g0334300
chr6:12756374:14297406	chr6	13296400	C	T	SNP	T/T	0,35	35	C/C	33,0	33	C/T	7,29	36	C/T	20,5	25	T	upstream_gene_variant	Os06g0334300
chr6:12756374:14297406	chr6	13296421	GCAGGGAAAGGACCGGATGTAAAACTATTACCTA	G	INDEL	GCAGGGAAAGGACCGGATGTAAAACTATTACCTA/GCAGGGAAAGGACCGGATGTAAAACTATTACCTA	32,0	32	G/G	0,35	35	G/GCAGGGAAAGGACCGGATGTAAAACTATTACCTA	35,9	44	G/GCAGGGAAAGGACCGGATGTAAAACTATTACCTA	9,27	36	G	upstream_gene_variant	Os06g0334300
chr6:12756374:14297406	chr6	13296478	G	T	SNP	G/G	31,0	31	T/T	0,34	34	G/T	26,9	35	G/T	9,27	36	T	upstream_gene_variant	Os06g0334300
chr6:12756374:14297406	chr6	13296672	G	A	SNP	G/G	26,0	26	A/A	0,34	34	A/G	29,12	41	A/G	15,27	42	A	upstream_gene_variant	Os06g0334300
chr6:12756374:14297406	chr6	13296774	T	TAA	INDEL	T/T	28,0	28	TAA/TAA	0,31	31	T/TAA	22,12	34	T/TAA	14,27	41	TAA	upstream_gene_variant	Os06g0334300
chr6:12756374:14297406	chr6	13299190	G	A	SNP	A/A	0,46	46	G/G	36,0	36	A/G	8,32	40	A/G	33,16	49	A	missense_variant	Os06g0334300
chr6:12756374:14297406	chr6	13299690	T	C	SNP	C/C	0,45	45	T/T	36,0	36	C/T	7,43	50	C/T	30,13	43	C	upstream_gene_variant	Os06g0334300
chr6:12756374:14297406	chr6	13306486	G	A	SNP	G/G	20,0	20	A/A	0,30	30	A/G	18,5	23	A/A	3,20	23	A	upstream_gene_variant	Os06g0334400
chr6:12756374:14297406	chr6	13306629	G	C	SNP	C/C	0,23	23	G/G	37,0	37	C/G	3,21	24	C/G	35,7	42	C	upstream_gene_variant	Os06g0334400
chr6:12756374:14297406	chr6	13306629	G	C	SNP	C/C	0,23	23	G/G	37,0	37	C/G	3,21	24	C/G	35,7	42	C	upstream_gene_variant	Os06g0334400
chr6:12756374:14297406	chr6	13306640	T	C	SNP	C/C	0,23	23	T/T	37,0	37	C/T	4,21	25	T/T	34,7	41	C	upstream_gene_variant	Os06g0334400
chr6:12756374:14297406	chr6	13306640	T	C	SNP	C/C	0,23	23	T/T	37,0	37	C/T	4,21	25	T/T	34,7	41	C	upstream_gene_variant	Os06g0334400
chr6:12756374:14297406	chr6	13306725	G	A	SNP	A/A	0,27	27	G/G	38,0	38	A/G	7,17	24	A/G	27,8	35	A	upstream_gene_variant	Os06g0334400
chr6:12756374:14297406	chr6	13306725	G	A	SNP	A/A	0,27	27	G/G	38,0	38	A/G	7,17	24	A/G	27,8	35	A	upstream_gene_variant	Os06g0334400
chr6:12756374:14297406	chr6	13306730	C	T	SNP	C/C	25,0	25	T/T	0,42	42	C/T	17,7	24	C/T	8,27	35	T	upstream_gene_variant	Os06g0334400
chr6:12756374:14297406	chr6	13306730	C	T	SNP	C/C	25,0	25	T/T	0,42	42	C/T	17,7	24	C/T	8,27	35	T	upstream_gene_variant	Os06g0334400
chr6:12756374:14297406	chr6	13306773	GACCCTA	G	INDEL	G/G	0,20	20	GACCCTA/GACCCTA	52,0	52	G/GACCCTA	10,18	28	G/GACCCTA	25,10	35	G	upstream_gene_variant	Os06g0334400
chr6:12756374:14297406	chr6	13306773	GACCCTA	G	INDEL	G/G	0,20	20	GACCCTA/GACCCTA	52,0	52	G/GACCCTA	10,18	28	G/GACCCTA	25,10	35	G	upstream_gene_variant	Os06g0334400
chr6:12756374:14297406	chr6	13306897	T	C	SNP	T/T	32,0	32	C/C	0,56	56	C/T	31,15	46	C/T	18,20	38	C	upstream_gene_variant	Os06g0334400
chr6:12756374:14297406	chr6	13306897	T	C	SNP	T/T	32,0	32	C/C	0,56	56	C/T	31,15	46	C/T	18,20	38	C	upstream_gene_variant	Os06g0334400
chr6:12756374:14297406	chr6	13306939	CT	C	INDEL	CT/CT	34,0	34	C/C	0,54	54	C/CT	29,13	42	C/CT	10,26	36	C	upstream_gene_variant	Os06g0334400
chr6:12756374:14297406	chr6	13306939	CT	C	INDEL	CT/CT	34,0	34	C/C	0,54	54	C/CT	29,13	42	C/CT	10,26	36	C	upstream_gene_variant	Os06g0334400
chr6:12756374:14297406	chr6	13307090	C	T	SNP	C/C	33,0	33	T/T	0,42	42	C/T	21,8	29	C/T	4,27	31	T	upstream_gene_variant	Os06g0334400
chr6:12756374:14297406	chr6	13307090	C	T	SNP	C/C	33,0	33	T/T	0,42	42	C/T	21,8	29	C/T	4,27	31	T	upstream_gene_variant	Os06g0334400
chr6:12756374:14297406	chr6	13307106	C	A	SNP	A/A	0,29	29	C/C	45,0	45	A/C	7,21	28	A/C	26,4	30	A	upstream_gene_variant	Os06g0334400
chr6:12756374:14297406	chr6	13307106	C	A	SNP	A/A	0,29	29	C/C	45,0	45	A/C	7,21	28	A/C	26,4	30	A	upstream_gene_variant	Os06g0334400
chr6:12756374:14297406	chr6	13307160	CCT	C	INDEL	CCT/CCT	34,0	34	C/C	0,39	39	C/CCT	25,6	31	C/CCT	5,20	25	C	upstream_gene_variant	Os06g0334400
chr6:12756374:14297406	chr6	13307160	CCT	C	INDEL	CCT/CCT	34,0	34	C/C	0,39	39	C/CCT	25,6	31	C/CCT	5,20	25	C	upstream_gene_variant	Os06g0334400
chr6:12756374:14297406	chr6	13307323	C	T	SNP	T/T	0,23	23	C/C	39,0	39	C/T	5,33	38	C/T	23,11	34	T	upstream_gene_variant	Os06g0334400
chr6:12756374:14297406	chr6	13307328	C	T	SNP	C/C	28,0	28	T/T	0,41	41	C/T	32,5	37	C/T	13,23	36	T	upstream_gene_variant	Os06g0334400
chr6:12756374:14297406	chr6	13498507	CT	C	INDEL	CT/CT	25,0	25	C/C	0,33	36	C/CT	15,15	30	C/CT	12,22	36	C	upstream_gene_variant	Os06g0338700
chr6:12756374:14297406	chr6	13591465	C	A	SNP	C/C	36,0	36	A/A	0,44	44	C/C	48,0	48	A/C	8,26	34	A	missense_variant	Os06g0340200
chr6:12756374:14297406	chr6	13591465	C	A	SNP	C/C	36,0	36	A/A	0,44	44	C/C	48,0	48	A/C	8,26	34	A	missense_variant	Os06g0340200
chr6:12756374:14297406	chr6	13676644	G	T	SNP	G/G	38,0	38	T/T	0,44	44	G/T	39,7	46	G/T	8,36	44	T	upstream_gene_variant	Os06g0342000
chr6:12756374:14297406	chr6	13682104	C	A	SNP	A/A	0,29	29	C/C	51,0	51	A/A	6,44	50	A/C	26,7	33	A	upstream_gene_variant	Os06g0342100
chr6:12756374:14297406	chr6	13704167	G	A	SNP	G/G	37,0	37	A/A	0,43	43	A/G	25,8	33	A/G	7,32	39	A	upstream_gene_variant	Os06g0342750
chr6:12756374:14297406	chr6	13834681	G	A	SNP	G/G	37,0	37	A/A	0,51	51	A/G	26,11	37	A/G	12,41	53	A	upstream_gene_variant	Os06g0345200
chr6:12756374:14297406	chr6	13834681	G	A	SNP	G/G	37,0	37	A/A	0,51	51	A/G	26,11	37	A/G	12,41	53	A	upstream_gene_variant	Os06g0345200
chr6:12756374:14297406	chr6	13834755	A	G	SNP	A/A	34,0	34	G/G	0,43	43	A/A	37,8	45	A/G	18,53	71	G	upstream_gene_variant	Os06g0345200
chr6:12756374:14297406	chr6	13834755	A	G	SNP	A/A	34,0	34	G/G	0,43	43	A/A	37,8	45	A/G	18,53	71	G	upstream_gene_variant	Os06g0345200
chr6:12756374:14297406	chr6	13834778	G	T	SNP	G/G	35,0	35	T/T	0,44	44	G/T	39,8	47	G/T	19,53	72	T	upstream_gene_variant	Os06g0345200
chr6:12756374:14297406	chr6	13834778	G	T	SNP	G/G	35,0	35	T/T	0,44	44	G/T	39,8	47	G/T	19,53	72	T	upstream_gene_variant	Os06g0345200
chr6:12756374:14297406	chr6	13834832	A	G	SNP	G/G	0,37	37	A/A	50,0	50	G/G	5,41	46	A/G	39,13	52	G	upstream_gene_variant	Os06g0345200
chr6:12756374:14297406	chr6	13834832	A	G	SNP	G/G	0,37	37	A/A	50,0	50	G/G	5,41	46	A/G	39,13	52	G	upstream_gene_variant	Os06g0345200
chr6:12756374:14297406	chr6	13834947	C	T	SNP	C/C	39,0	39	T/T	0,51	51	C/C	57,0	57	C/T	14,27	41	T	upstream_gene_variant	Os06g0345200
chr6:12756374:14297406	chr6	13834947	C	T	SNP	C/C	39,0	39	T/T	0,51	51	C/C	57,0	57	C/T	14,27	41	T	upstream_gene_variant	Os06g0345200
chr6:12756374:14297406	chr6	13907816	G	A	SNP	A/A	0,31	31	G/G	46,0	46	A/A	4,20	24	A/G	23,10	33	A	upstream_gene_variant	Os06g0346600
chr6:12756374:14297406	chr6	13970760	G	A	SNP	G/G	40,0	40	A/A	0,38	38	A/G	42,16	58	A/G	17,28	45	A	upstream_gene_variant	Os06g0347300
chr6:12756374:14297406	chr6	14208628	C	A	SNP	C/C	28,0	28	A/A	1,27	28	A/C	15,6	21	A/C	11,19	30	A	missense_variant	Os06g0350600
chr6:12756374:14297406	chr6	14228213	G	A	SNP	G/G	25,0	25	A/A	0,40	40	G/G	47,0	47	A/G	13,33	46	A	upstream_gene_variant	Os06g0350700
chr6:16274531:16542965	chr6	16503628	C	T	SNP	T/T	0,31	31	C/C	43,0	43	C/T	8,27	35	C/T	28,17	45	T	upstream_gene_variant	Os06g0484500
chr6:16274531:16542965	chr6	16508326	C	T	SNP	C/C	36,0	36	T/T	0,28	28	C/C	34,3	37	C/T	6,25	31	T	upstream_gene_variant	Os06g0484450

## Sheet: Table S6
Table S6 Summary of the seed transcriptome data of four rice samples (three biological replicates per genotype).
Sample	Raw reads	Raw bases	Clean reads	Clean bases	Q20_rate	Q30_rate	GC_content
19H19U1	51775714	7766357100	50949970	7414242454	0.97533	0.92612	0.50747
19H19U2	37814444	5672166600	37238262	5454172172	0.97507	0.9249	0.51721
19H19U3	52942894	7941434100	52145530	7644698279	0.97547	0.92661	0.52007
XBU1	57041262	8556189300	56190308	8270747082	0.97191	0.91552	0.52103
XBU2	65464116	9819617400	64546636	9483837721	0.97423	0.9219	0.51696
XBU3	79476784	11921517600	78365648	11517814585	0.97662	0.92927	0.52092
19H19A1	79123406	11868510900	77850876	11226440966	0.97888	0.93696	0.50971
19H19A2	47286118	7092917700	46349598	6700784051	0.96976	0.9125	0.52853
19H19A3	66616290	9992443500	65174966	9371125017	0.9713	0.9172	0.52709
XBA1	41467764	6220164600	40593376	5812611976	0.97313	0.92167	0.52062
XBA2	41389184	6208377600	40541242	5898015696	0.9723	0.91957	0.51781
XBA3	50806144	7620921600	49699744	7094441133	0.97109	0.91788	0.51468
19H19U and 19H19A represent the unaged and 28 d artificially aged-treated samples of 19H19, and XBU and XBA represent the unaged and 28 d artificially aged-treated samples of XB. Numbers 1, 2, and 3 represent different replicates of the same sample.

## Sheet: Table S7
Table S7 Data on the interaction between nodes (i.e., genes) in the integrated network of the STRING algorithm.
Source	Target	Score
AGIS_Os06g020970	AGIS_Os03g026350	178
AGIS_Os06g015850	AGIS_Os03g007210	270
AGIS_Os06g015850	AGIS_Os03g021850	155
AGIS_Os06g015850	AGIS_Os04g045840	184
AGIS_Os06g016350	AGIS_Os01g028290	159
AGIS_Os06g016350	AGIS_Os02g026780	171
AGIS_Os06g015740	AGIS_Os06g026000	363
AGIS_Os06g020540	AGIS_Os02g040370	152
AGIS_Os06g020550	AGIS_Os10g032910	156
AGIS_Os06g043570	AGIS_Os03g026350	158
AGIS_Os03g026350	AGIS_Os04g028600	181
AGIS_Os03g026350	AGIS_Os06g003740	171
AGIS_Os03g026350	AGIS_Os06g003790	156
AGIS_Os03g026350	AGIS_Os06g043570	156
AGIS_Os04g028600	AGIS_Os03g026350	453
AGIS_Os06g003740	AGIS_Os03g026350	191
AGIS_Os06g003790	AGIS_Os03g026350	224
AGIS_Os02g008240	AGIS_Os03g007210	206
AGIS_Os03g007210	AGIS_Os02g008240	161
AGIS_Os03g007210	AGIS_Os03g018460	203
AGIS_Os03g007210	AGIS_Os03g018450	158
AGIS_Os03g007210	AGIS_Os02g007250	157
AGIS_Os03g007210	AGIS_Os04g049170	217
AGIS_Os03g007210	AGIS_Os03g019800	279
AGIS_Os03g007210	AGIS_Os04g028600	351
AGIS_Os03g007210	AGIS_Os04g024700	177
AGIS_Os03g007210	AGIS_Os01g027360	410
AGIS_Os03g007210	AGIS_Os05g002080	209
AGIS_Os05g002080	AGIS_Os03g007210	397
AGIS_Os04g024700	AGIS_Os03g007210	763
AGIS_Os03g019800	AGIS_Os03g007210	154
AGIS_Os01g027360	AGIS_Os03g007210	266
AGIS_Os03g018460	AGIS_Os03g007210	284
AGIS_Os03g018450	AGIS_Os03g007210	319
AGIS_Os04g049170	AGIS_Os03g007210	579
AGIS_Os04g028600	AGIS_Os03g007210	164
AGIS_Os02g007250	AGIS_Os03g007210	164
AGIS_Os08g001370	AGIS_Os03g021850	360
AGIS_Os02g048450	AGIS_Os03g021850	490
AGIS_Os02g030680	AGIS_Os03g021850	195
AGIS_Os08g003380	AGIS_Os03g021850	214
AGIS_Os09g031100	AGIS_Os03g021850	308
AGIS_Os08g016070	AGIS_Os03g021850	361
AGIS_Os03g043350	AGIS_Os03g021850	189
AGIS_Os02g040240	AGIS_Os03g021850	179
AGIS_Os05g000620	AGIS_Os03g021850	158
AGIS_Os08g026650	AGIS_Os03g021850	328
AGIS_Os01g051550	AGIS_Os03g021850	354
AGIS_Os05g031780	AGIS_Os03g021850	360
AGIS_Os01g041440	AGIS_Os03g021850	154
AGIS_Os02g032870	AGIS_Os03g021850	435
AGIS_Os09g036650	AGIS_Os03g021850	514
AGIS_Os04g049300	AGIS_Os03g021850	208
AGIS_Os08g001580	AGIS_Os03g021850	193
AGIS_Os02g045960	AGIS_Os03g021850	177
AGIS_Os01g047090	AGIS_Os03g021850	175
AGIS_Os08g008720	AGIS_Os03g021850	471
AGIS_Os09g021430	AGIS_Os03g021850	218
AGIS_Os02g033410	AGIS_Os03g021850	218
AGIS_Os02g042710	AGIS_Os03g021850	284
AGIS_Os12g037440	AGIS_Os03g021850	648
AGIS_Os12g002030	AGIS_Os03g021850	319
AGIS_Os09g042630	AGIS_Os03g021850	319
AGIS_Os06g039810	AGIS_Os03g021850	426
AGIS_Os04g020890	AGIS_Os03g021850	325
AGIS_Os03g021850	AGIS_Os01g056450	193
AGIS_Os03g021850	AGIS_Os09g016180	308
AGIS_Os03g021850	AGIS_Os05g007550	394
AGIS_Os03g021850	AGIS_Os06g041270	366
AGIS_Os03g021850	AGIS_Os02g008950	725
AGIS_Os03g021850	AGIS_Os06g039810	232
AGIS_Os03g021850	AGIS_Os12g002030	209
AGIS_Os03g021850	AGIS_Os01g041440	210
AGIS_Os03g021850	AGIS_Os05g004810	220
AGIS_Os03g021850	AGIS_Os01g047090	220
AGIS_Os03g021850	AGIS_Os04g033900	169
AGIS_Os03g021850	AGIS_Os07g029000	156
AGIS_Os03g021850	AGIS_Os07g004630	215
AGIS_Os03g021850	AGIS_Os02g030680	215
AGIS_Os03g021850	AGIS_Os08g001580	210
AGIS_Os03g021850	AGIS_Os03g005060	222
AGIS_Os03g021850	AGIS_Os08g003380	180
AGIS_Os03g021850	AGIS_Os12g001580	224
AGIS_Os03g021850	AGIS_Os08g026650	215
AGIS_Os03g021850	AGIS_Os02g034880	221
AGIS_Os03g021850	AGIS_Os05g000620	330
AGIS_Os03g021850	AGIS_Os12g037440	218
AGIS_Os03g021850	AGIS_Os03g002600	169
AGIS_Os03g021850	AGIS_Os07g034100	169
AGIS_Os03g021850	AGIS_Os10g032980	161
AGIS_Os03g021850	AGIS_Os03g049320	226
AGIS_Os03g021850	AGIS_Os01g040330	187
AGIS_Os03g021850	AGIS_Os02g046910	181
AGIS_Os03g021850	AGIS_Os09g042630	181
AGIS_Os03g021850	AGIS_Os03g001720	176
AGIS_Os03g021850	AGIS_Os01g033840	163
AGIS_Os03g021850	AGIS_Os04g049300	163
AGIS_Os03g021850	AGIS_Os08g001370	212
AGIS_Os03g021850	AGIS_Os02g040240	163
AGIS_Os03g021850	AGIS_Os01g051550	210
AGIS_Os03g021850	AGIS_Os07g006870	163
AGIS_Os03g021850	AGIS_Os07g039370	190
AGIS_Os03g021850	AGIS_Os10g032000	190
AGIS_Os03g021850	AGIS_Os02g032870	190
AGIS_Os03g021850	AGIS_Os09g033050	213
AGIS_Os03g021850	AGIS_Os02g040220	163
AGIS_Os03g021850	AGIS_Os08g016070	165
AGIS_Os03g021850	AGIS_Os08g008720	169
AGIS_Os03g021850	AGIS_Os09g031100	165
AGIS_Os03g021850	AGIS_Os09g021430	153
AGIS_Os03g021850	AGIS_Os09g036650	153
AGIS_Os03g021850	AGIS_Os07g007790	153
AGIS_Os03g021850	AGIS_Os03g052390	167
AGIS_Os03g021850	AGIS_Os05g036450	406
AGIS_Os03g021850	AGIS_Os03g038840	165
AGIS_Os03g021850	AGIS_Os03g047320	222
AGIS_Os03g021850	AGIS_Os08g020870	256
AGIS_Os03g021850	AGIS_Os10g029390	219
AGIS_Os03g021850	AGIS_Os02g028620	169
AGIS_Os03g021850	AGIS_Os04g029150	195
AGIS_Os03g021850	AGIS_Os02g033410	169
AGIS_Os03g021850	AGIS_Os05g037020	169
AGIS_Os03g021850	AGIS_Os02g048450	304
AGIS_Os03g021850	AGIS_Os03g043350	300
AGIS_Os03g021850	AGIS_Os02g042710	236
AGIS_Os03g021850	AGIS_Os04g042260	200
AGIS_Os03g021850	AGIS_Os03g053030	186
AGIS_Os03g021850	AGIS_Os10g030600	208
AGIS_Os03g021850	AGIS_Os12g030330	208
AGIS_Os03g021850	AGIS_Os04g035270	572
AGIS_Os03g021850	AGIS_Os04g047390	529
AGIS_Os03g021850	AGIS_Os07g031980	411
AGIS_Os03g021850	AGIS_Os11g002630	171
AGIS_Os03g021850	AGIS_Os10g026580	194
AGIS_Os03g021850	AGIS_Os02g045960	160
AGIS_Os03g021850	AGIS_Os09g040410	205
AGIS_Os03g021850	AGIS_Os03g055980	167
AGIS_Os03g021850	AGIS_Os05g031780	286
AGIS_Os03g021850	AGIS_Os04g020890	189
AGIS_Os01g056450	AGIS_Os03g021850	214
AGIS_Os07g039370	AGIS_Os03g021850	222
AGIS_Os05g036450	AGIS_Os03g021850	244
AGIS_Os11g002630	AGIS_Os03g021850	974
AGIS_Os05g004810	AGIS_Os03g021850	319
AGIS_Os04g033900	AGIS_Os03g021850	840
AGIS_Os04g035270	AGIS_Os03g021850	163
AGIS_Os12g001580	AGIS_Os03g021850	163
AGIS_Os08g020870	AGIS_Os03g021850	163
AGIS_Os05g007550	AGIS_Os03g021850	163
AGIS_Os05g037020	AGIS_Os03g021850	163
AGIS_Os04g047390	AGIS_Os03g021850	167
AGIS_Os03g047320	AGIS_Os03g021850	153
AGIS_Os01g033840	AGIS_Os03g021850	188
AGIS_Os01g040330	AGIS_Os03g021850	188
AGIS_Os09g033050	AGIS_Os03g021850	313
AGIS_Os10g032980	AGIS_Os03g021850	215
AGIS_Os03g052390	AGIS_Os03g021850	530
AGIS_Os07g034100	AGIS_Os03g021850	175
AGIS_Os07g006870	AGIS_Os03g021850	175
AGIS_Os07g029000	AGIS_Os03g021850	175
AGIS_Os02g046910	AGIS_Os03g021850	175
AGIS_Os10g026580	AGIS_Os03g021850	175
AGIS_Os02g034880	AGIS_Os03g021850	175
AGIS_Os07g007790	AGIS_Os03g021850	175
AGIS_Os07g031980	AGIS_Os03g021850	175
AGIS_Os09g040410	AGIS_Os03g021850	255
AGIS_Os03g002600	AGIS_Os03g021850	167
AGIS_Os02g040220	AGIS_Os03g021850	191
AGIS_Os03g038840	AGIS_Os03g021850	175
AGIS_Os03g055980	AGIS_Os03g021850	175
AGIS_Os03g049320	AGIS_Os03g021850	264
AGIS_Os06g041270	AGIS_Os03g021850	215
AGIS_Os02g028620	AGIS_Os03g021850	553
AGIS_Os04g029150	AGIS_Os03g021850	565
AGIS_Os09g016180	AGIS_Os03g021850	565
AGIS_Os02g008950	AGIS_Os03g021850	180
AGIS_Os03g001720	AGIS_Os03g021850	155
AGIS_Os04g042260	AGIS_Os03g021850	838
AGIS_Os10g032000	AGIS_Os03g021850	150
AGIS_Os10g029390	AGIS_Os03g021850	189
AGIS_Os10g030600	AGIS_Os03g021850	530
AGIS_Os03g053030	AGIS_Os03g021850	263
AGIS_Os12g030330	AGIS_Os03g021850	222
AGIS_Os03g018460	AGIS_Os04g045840	169
AGIS_Os03g018450	AGIS_Os04g045840	169
AGIS_Os06g042850	AGIS_Os04g045840	669
AGIS_Os04g049170	AGIS_Os04g045840	557
AGIS_Os07g044910	AGIS_Os04g045840	557
AGIS_Os04g045840	AGIS_Os03g018460	557
AGIS_Os04g045840	AGIS_Os03g018450	250
AGIS_Os04g045840	AGIS_Os07g044910	332
AGIS_Os04g045840	AGIS_Os04g049170	282
AGIS_Os04g045840	AGIS_Os06g042850	282
AGIS_Os07g044210	AGIS_Os01g028290	384
AGIS_Os01g028290	AGIS_Os06g016350	256
AGIS_Os01g028290	AGIS_Os05g035120	169
AGIS_Os01g028290	AGIS_Os04g049170	154
AGIS_Os01g028290	AGIS_Os03g054100	332
AGIS_Os01g028290	AGIS_Os01g041610	332
AGIS_Os01g028290	AGIS_Os02g026780	261
AGIS_Os01g028290	AGIS_Os06g042670	185
AGIS_Os01g028290	AGIS_Os05g041120	190
AGIS_Os01g028290	AGIS_Os09g032390	306
AGIS_Os01g028290	AGIS_Os09g030080	410
AGIS_Os01g028290	AGIS_Os07g044210	317
AGIS_Os01g028290	AGIS_Os11g037380	181
AGIS_Os01g028290	AGIS_Os01g062800	528
AGIS_Os02g026780	AGIS_Os01g028290	177
AGIS_Os05g035120	AGIS_Os01g028290	169
AGIS_Os06g016350	AGIS_Os01g028290	224
AGIS_Os01g062800	AGIS_Os01g028290	224
AGIS_Os01g041610	AGIS_Os01g028290	217
AGIS_Os06g042670	AGIS_Os01g028290	346
AGIS_Os05g041120	AGIS_Os01g028290	346
AGIS_Os09g032390	AGIS_Os01g028290	219
AGIS_Os04g049170	AGIS_Os01g028290	197
AGIS_Os09g030080	AGIS_Os01g028290	296
AGIS_Os03g054100	AGIS_Os01g028290	198
AGIS_Os11g037380	AGIS_Os01g028290	268
AGIS_Os06g014260	AGIS_Os02g026780	276
AGIS_Os01g028290	AGIS_Os02g026780	165
AGIS_Os02g026780	AGIS_Os06g016350	454
AGIS_Os02g026780	AGIS_Os05g035120	564
AGIS_Os02g026780	AGIS_Os06g014260	463
AGIS_Os02g026780	AGIS_Os01g028290	157
AGIS_Os02g026780	AGIS_Os11g037380	172
AGIS_Os05g035120	AGIS_Os02g026780	170
AGIS_Os06g016350	AGIS_Os02g026780	170
AGIS_Os11g037380	AGIS_Os02g026780	165
AGIS_Os07g042150	AGIS_Os06g026000	342
AGIS_Os03g044950	AGIS_Os06g026000	216
AGIS_Os11g007590	AGIS_Os06g026000	177
AGIS_Os07g035700	AGIS_Os06g026000	177
AGIS_Os09g043120	AGIS_Os06g026000	161
AGIS_Os05g031780	AGIS_Os06g026000	365
AGIS_Os07g039970	AGIS_Os06g026000	158
AGIS_Os05g041500	AGIS_Os06g026000	288
AGIS_Os03g043580	AGIS_Os06g026000	151
AGIS_Os05g006650	AGIS_Os06g026000	260
AGIS_Os06g018140	AGIS_Os06g026000	598
AGIS_Os06g007070	AGIS_Os06g026000	233
AGIS_Os03g039270	AGIS_Os06g026000	183
AGIS_Os05g004170	AGIS_Os06g026000	194
AGIS_Os12g011230	AGIS_Os06g026000	150
AGIS_Os04g027780	AGIS_Os06g026000	645
AGIS_Os02g003770	AGIS_Os06g026000	205
AGIS_Os04g035270	AGIS_Os06g026000	205
AGIS_Os12g030920	AGIS_Os06g026000	299
AGIS_Os01g063000	AGIS_Os06g026000	166
AGIS_Os03g014810	AGIS_Os06g026000	230
AGIS_Os05g043750	AGIS_Os06g026000	150
AGIS_Os01g048010	AGIS_Os06g026000	227
AGIS_Os02g015560	AGIS_Os06g026000	656
AGIS_Os01g042870	AGIS_Os06g026000	563
AGIS_Os05g000120	AGIS_Os06g026000	157
AGIS_Os07g032340	AGIS_Os06g026000	180
AGIS_Os11g029480	AGIS_Os06g026000	335
AGIS_Os01g000200	AGIS_Os06g026000	311
AGIS_Os01g021770	AGIS_Os06g026000	154
AGIS_Os02g004830	AGIS_Os06g026000	154
AGIS_Os07g034100	AGIS_Os06g026000	154
AGIS_Os07g006760	AGIS_Os06g026000	154
AGIS_Os07g044410	AGIS_Os06g026000	154
AGIS_Os02g007710	AGIS_Os06g026000	437
AGIS_Os07g007790	AGIS_Os06g026000	541
AGIS_Os06g026000	AGIS_Os01g000200	167
AGIS_Os06g026000	AGIS_Os02g003770	250
AGIS_Os06g026000	AGIS_Os08g017670	288
AGIS_Os06g026000	AGIS_Os05g004170	169
AGIS_Os06g026000	AGIS_Os03g034250	150
AGIS_Os06g026000	AGIS_Os07g044410	189
AGIS_Os06g026000	AGIS_Os07g039970	177
AGIS_Os06g026000	AGIS_Os01g063000	246
AGIS_Os06g026000	AGIS_Os01g017890	343
AGIS_Os06g026000	AGIS_Os01g021060	340
AGIS_Os06g026000	AGIS_Os06g018140	214
AGIS_Os06g026000	AGIS_Os04g032200	198
AGIS_Os06g026000	AGIS_Os07g032340	268
AGIS_Os06g026000	AGIS_Os07g042760	268
AGIS_Os06g026000	AGIS_Os02g004830	224
AGIS_Os06g026000	AGIS_Os03g039270	177
AGIS_Os06g026000	AGIS_Os07g034100	220
AGIS_Os06g026000	AGIS_Os09g043120	199
AGIS_Os06g026000	AGIS_Os06g007070	443
AGIS_Os06g026000	AGIS_Os02g007710	443
AGIS_Os06g026000	AGIS_Os03g049320	169
AGIS_Os06g026000	AGIS_Os04g027780	201
AGIS_Os06g026000	AGIS_Os09g043310	171
AGIS_Os06g026000	AGIS_Os01g048010	153
AGIS_Os06g026000	AGIS_Os03g001720	526
AGIS_Os06g026000	AGIS_Os01g021770	526
AGIS_Os06g026000	AGIS_Os02g039270	181
AGIS_Os06g026000	AGIS_Os03g014810	169
AGIS_Os06g026000	AGIS_Os11g029480	216
AGIS_Os06g026000	AGIS_Os12g030920	302
AGIS_Os06g026000	AGIS_Os01g000710	187
AGIS_Os06g026000	AGIS_Os05g041500	641
AGIS_Os06g026000	AGIS_Os07g007790	181
AGIS_Os06g026000	AGIS_Os11g041680	152
AGIS_Os06g026000	AGIS_Os11g007590	917
AGIS_Os06g026000	AGIS_Os03g034910	917
AGIS_Os06g026000	AGIS_Os01g043540	461
AGIS_Os06g026000	AGIS_Os05g000120	313
AGIS_Os06g026000	AGIS_Os03g008680	270
AGIS_Os06g026000	AGIS_Os01g042870	270
AGIS_Os06g026000	AGIS_Os09g037280	286
AGIS_Os06g026000	AGIS_Os02g015560	270
AGIS_Os06g026000	AGIS_Os07g006760	270
AGIS_Os06g026000	AGIS_Os05g006650	195
AGIS_Os06g026000	AGIS_Os03g043580	321
AGIS_Os06g026000	AGIS_Os04g042260	190
AGIS_Os06g026000	AGIS_Os07g035700	165
AGIS_Os06g026000	AGIS_Os04g035270	185
AGIS_Os06g026000	AGIS_Os05g040600	157
AGIS_Os06g026000	AGIS_Os07g042150	279
AGIS_Os06g026000	AGIS_Os03g044950	341
AGIS_Os06g026000	AGIS_Os12g011230	180
AGIS_Os06g026000	AGIS_Os05g043750	180
AGIS_Os06g026000	AGIS_Os03g055980	183
AGIS_Os06g026000	AGIS_Os05g031780	167
AGIS_Os11g041680	AGIS_Os06g026000	169
AGIS_Os07g042760	AGIS_Os06g026000	165
AGIS_Os03g034910	AGIS_Os06g026000	181
AGIS_Os09g037280	AGIS_Os06g026000	239
AGIS_Os09g043310	AGIS_Os06g026000	325
AGIS_Os01g017890	AGIS_Os06g026000	165
AGIS_Os01g021060	AGIS_Os06g026000	165
AGIS_Os03g055980	AGIS_Os06g026000	224
AGIS_Os03g049320	AGIS_Os06g026000	215
AGIS_Os04g032200	AGIS_Os06g026000	372
AGIS_Os03g034250	AGIS_Os06g026000	372
AGIS_Os01g043540	AGIS_Os06g026000	372
AGIS_Os02g039270	AGIS_Os06g026000	372
AGIS_Os03g001720	AGIS_Os06g026000	621
AGIS_Os04g042260	AGIS_Os06g026000	182
AGIS_Os08g017670	AGIS_Os06g026000	740
AGIS_Os05g040600	AGIS_Os06g026000	251
AGIS_Os03g008680	AGIS_Os06g026000	631
AGIS_Os01g000710	AGIS_Os06g026000	195
AGIS_Os07g044210	AGIS_Os02g040370	341
AGIS_Os08g038020	AGIS_Os02g040370	220
AGIS_Os07g044210	AGIS_Os02g040370	177
AGIS_Os08g038020	AGIS_Os02g040370	662
AGIS_Os06g020680	AGIS_Os02g040370	220
AGIS_Os02g040370	AGIS_Os06g020680	220
AGIS_Os02g040370	AGIS_Os08g038020	193
AGIS_Os02g040370	AGIS_Os02g008670	203
AGIS_Os02g040370	AGIS_Os06g003080	479
AGIS_Os02g040370	AGIS_Os07g044210	190
AGIS_Os02g008670	AGIS_Os02g040370	190
AGIS_Os06g003080	AGIS_Os02g040370	190
AGIS_Os02g030300	AGIS_Os10g032910	190
AGIS_Os12g021410	AGIS_Os10g032910	190
AGIS_Os03g043580	AGIS_Os10g032910	190
AGIS_Os06g032650	AGIS_Os10g032910	190
AGIS_Os07g040590	AGIS_Os10g032910	190
AGIS_Os02g050960	AGIS_Os10g032910	494
AGIS_Os03g014670	AGIS_Os10g032910	292
AGIS_Os10g024880	AGIS_Os10g032910	327
AGIS_Os02g014640	AGIS_Os10g032910	276
AGIS_Os05g012610	AGIS_Os10g032910	190
AGIS_Os09g028500	AGIS_Os10g032910	175
AGIS_Os01g052520	AGIS_Os10g032910	154
AGIS_Os01g013490	AGIS_Os10g032910	180
AGIS_Os08g039800	AGIS_Os10g032910	171
AGIS_Os08g004470	AGIS_Os10g032910	229
AGIS_Os05g019550	AGIS_Os10g032910	229
AGIS_Os10g032910	AGIS_Os02g030300	494
AGIS_Os10g032910	AGIS_Os12g021410	173
AGIS_Os10g032910	AGIS_Os03g006330	365
AGIS_Os10g032910	AGIS_Os02g014640	216
AGIS_Os10g032910	AGIS_Os09g031630	204
AGIS_Os10g032910	AGIS_Os10g024880	204
AGIS_Os10g032910	AGIS_Os03g014670	159
AGIS_Os10g032910	AGIS_Os06g032650	190
AGIS_Os10g032910	AGIS_Os05g012610	190
AGIS_Os10g032910	AGIS_Os09g028500	167
AGIS_Os10g032910	AGIS_Os01g052520	167
AGIS_Os10g032910	AGIS_Os01g013490	167
AGIS_Os10g032910	AGIS_Os03g054100	167
AGIS_Os10g032910	AGIS_Os05g019550	225
AGIS_Os10g032910	AGIS_Os07g040590	168
AGIS_Os10g032910	AGIS_Os08g039800	159
AGIS_Os10g032910	AGIS_Os07g032050	741
AGIS_Os10g032910	AGIS_Os08g004470	174
AGIS_Os10g032910	AGIS_Os03g043580	317
AGIS_Os10g032910	AGIS_Os07g036270	219
AGIS_Os10g032910	AGIS_Os09g036780	219
AGIS_Os10g032910	AGIS_Os02g050960	622
AGIS_Os10g032910	AGIS_Os12g039550	216
AGIS_Os07g036270	AGIS_Os10g032910	186
AGIS_Os03g054100	AGIS_Os10g032910	631
AGIS_Os09g031630	AGIS_Os10g032910	412
AGIS_Os12g039550	AGIS_Os10g032910	190
AGIS_Os03g006330	AGIS_Os10g032910	173
AGIS_Os07g032050	AGIS_Os10g032910	195
AGIS_Os09g036780	AGIS_Os10g032910	194

## Sheet: Table S8
Table S8 Validation of mapping for markers Os06g0283400, Os06g0286351 and Os06g0287500 in the entire population.
peak.marker	LOD	PVE	ADD
Os06g0283400	1.68	12.84	7.42
Os06g0287500	3.7	19.57	19.37

## Sheet: Table S9
Table S9 Haplotype analysis of candidate genes of qSS6.1
	Difference in GR between unaged and artificially aged treatments (%)	Difference in GR between unaged and natural aged treatments (%)
Hap1/DXWR(19H19)-type	18.47 ± 5.8	20.5 ± 7.8
Hap2/XB-type	26.31 ± 6.7	25.79 ± 8.9
